# Supplementary material for: Subset binding enables detection of multimodal patient subgroup patterns and drug target discovery in idiopathic pulmonary fibrosis
Source: Brief Bioinform. 2026 Apr 14;27(2):bbag153. doi: 10.1093/bib/bbag153 (PMC13076932; doi:10.1093/bib/bbag153)
Supplement: Supplementary_material_bbag153 [file supplementary_material_bbag153.zip]

Archive with 9 entries (9 files):
- SupplementaryTable2_revise.xlsx
- SupplementaryTable3_revise.pdf
- SupplementaryTable4_revise.pdf
- SupplementaryTable5_revise.pdf
- SupplementaryTable6_revise.pdf
- SupplementaryFigures.pdf
- SupplementaryMethods_revise.docx
- SupplementaryTable1_revise.xlsx
- List of Supplementary Materials.docx
