# Supplementary material for: Subset binding enables detection of multimodal patient subgroup patterns and drug target discovery in idiopathic pulmonary fibrosis
Source: Brief Bioinform. 2026 Apr 14;27(2):bbag153. doi: 10.1093/bib/bbag153 (PMC13076932; doi:10.1093/bib/bbag153)
Supplement: Supplementary_material_bbag153 [file supplementary_material_bbag153.zip › SupplementaryTable2_revise.xlsx]

## Sheet: Sheet1
Supplementary Table 2
ID	Symbol	Entrez Gene Name
P04217	A1BG	alpha-1-B glycoprotein
P01023	A2M	alpha-2-macroglobulin
A8K2U0	A2ML1	alpha-2-macroglobulin like 1
Q9NRG9	AAAS	aladin WD repeat nucleoporin
Q86V21-2	AACS	acetoacetyl-CoA synthetase
P49588	AARS1	alanyl-tRNA synthetase 1
O95342	ABCB11	ATP binding cassette subfamily B member 11
Q9NP58	ABCB6	ATP binding cassette subfamily B member 6 (Langereis blood group)
Q9NP78	ABCB9	ATP binding cassette subfamily B member 9
P33527	ABCC1	ATP binding cassette subfamily C member 1
O15439	ABCC4	ATP binding cassette subfamily C member 4
O15440	ABCC5	ATP binding cassette subfamily C member 5
Q9UNQ0	ABCG2	ATP binding cassette subfamily G member 2 (Junior blood group)
Q96IU4	ABHD14B	abhydrolase domain containing 14B
Q8IZP0	ABI1	abl interactor 1
Q9P2A4	ABI3	ABI family member 3
Q9P1F3	ABRACL	ABRA C-terminal like
P09110	ACAA1	acetyl-CoA acyltransferase 1
P49748	ACADVL	acyl-CoA dehydrogenase very long chain
P24752	ACAT1	acetyl-CoA acetyltransferase 1
Q9BWD1	ACAT2	acetyl-CoA acetyltransferase 2
P12821	ACE	angiotensin I converting enzyme
P22303	ACHE	acetylcholinesterase (Cartwright blood group)
Q9UKV3	ACIN1	apoptotic chromatin condensation inducer 1
P53396	ACLY	ATP citrate lyase
Q15067	ACOX1	acyl-CoA oxidase 1
P24666	ACP1	acid phosphatase 1
P11117	ACP2	acid phosphatase 2, lysosomal
P15309	ACP3	acid phosphatase 3
P33121	ACSL1	acyl-CoA synthetase long chain family member 1
O60488	ACSL4	acyl-CoA synthetase long chain family member 4
P62736	ACTA2	actin alpha 2, smooth muscle
P60709	ACTB	actin beta
Q562R1	ACTBL2	actin beta like 2
P12814-3	ACTN1	actinin alpha 1
O43707	ACTN4	actinin alpha 4
P61160	ACTR2	actin related protein 2
P61158	ACTR3	actin related protein 3
Q04771	ACVR1	activin A receptor type 1
O14672	ADAM10	ADAM metallopeptidase domain 10
Q13444	ADAM15	ADAM metallopeptidase domain 15
P78536	ADAM17	ADAM metallopeptidase domain 17
P78325	ADAM8	ADAM metallopeptidase domain 8
P78563	ADARB1	adenosine deaminase RNA specific B1
O43306	ADCY6	adenylate cyclase 6
P35611	ADD1	adducin 1
Q9UEY8	ADD3	adducin 3
Q9UHX3	ADGRE2	adhesion G protein-coupled receptor E2
Q9BY15	ADGRE3	adhesion G protein-coupled receptor E3
P48960	ADGRE5	adhesion G protein-coupled receptor E5
Q9Y653	ADGRG1	adhesion G protein-coupled receptor G1
Q86Y34	ADGRG3	adhesion G protein-coupled receptor G3
P11766	ADH5	alcohol dehydrogenase 5 (class III), chi polypeptide
P40394	ADH7	alcohol dehydrogenase 7 (class IV), mu or sigma polypeptide
Q15848	ADIPOQ	adiponectin, C1Q and collagen domain containing
P55263	ADK	adenosine kinase
P08913	ADRA2A	adrenoceptor alpha 2A
P30566	ADSL	adenylosuccinate lyase
P43652	AFM	afamin
Q9UKV8	AGO2	argonaute RISC catalytic component 2
O00116	AGPS	alkylglycerone phosphate synthase
O00468	AGRN	agrin
P01019	AGT	angiotensinogen
Q6RW13	AGTRAP	angiotensin II receptor associated protein
P23526	AHCY	adenosylhomocysteinase
O43865	AHCYL1	adenosylhomocysteinase like 1
Q09666	AHNAK	AHNAK nucleoprotein
Q8IVF2	AHNAK2	AHNAK nucleoprotein 2
P02765	AHSG	alpha 2-HS glycoprotein
Q9NZD4	AHSP	alpha hemoglobin stabilizing protein
Q96BJ3	AIDA	axin interactor, dorsalization associated
P00568	AK1	adenylate kinase 1
P54819	AK2	adenylate kinase 2
P52895	AKR1C1/AKR1C2	aldo-keto reductase family 1 member C2
O43488	AKR7A2	aldo-keto reductase family 7 member A2
P13716	ALAD	aminolevulinate dehydratase
P02768	ALB	albumin
Q13740	ALCAM	activated leukocyte cell adhesion molecule
Q8IZ83	ALDH16A1	aldehyde dehydrogenase 16 family member A1
P00352	ALDH1A1	aldehyde dehydrogenase 1 family member A1
P30838	ALDH3A1	aldehyde dehydrogenase 3 family member A1
P51648	ALDH3A2	aldehyde dehydrogenase 3 family member A2
P43353	ALDH3B1	aldehyde dehydrogenase 3 family member B1
P49419	ALDH7A1	aldehyde dehydrogenase 7 family member A1
P49189	ALDH9A1	aldehyde dehydrogenase 9 family member A1
P04075	ALDOA	aldolase, fructose-bisphosphate A
P05062	ALDOB	aldolase, fructose-bisphosphate B
P09972	ALDOC	aldolase, fructose-bisphosphate C
P18054	ALOX12	arachidonate 12-lipoxygenase, 12S type
O75342	ALOX12B	arachidonate 12-lipoxygenase, 12R type
P16050	ALOX15	arachidonate 15-lipoxygenase
P09917	ALOX5	arachidonate 5-lipoxygenase
P20292	ALOX5AP	arachidonate 5-lipoxygenase activating protein
Q9BYJ1	ALOXE3	arachidonate lipoxygenase 3
P05186	ALPL	alkaline phosphatase, biomineralization associated
P02760	AMBP	alpha-1-microglobulin/bikunin precursor
P03950	ANG	angiogenin
Q15389	ANGPT1	angiopoietin 1
Q9Y5C1	ANGPTL3	angiopoietin like 3
Q8NI99	ANGPTL6	angiopoietin like 6
P16157	ANK1	ankyrin 1
Q9HCJ1	ANKH	ANKH inorganic pyrophosphate transport regulator
Q6ZTN6	ANKRD13D	ankyrin repeat domain 13D
Q5VYY1	ANKRD22	ankyrin repeat domain 22
Q4KMQ2	ANO6	anoctamin 6
Q92688	ANP32B	acidic nuclear phosphoprotein 32 family member B
Q9BTT0	ANP32E	acidic nuclear phosphoprotein 32 family member E
P15144	ANPEP	alanyl aminopeptidase, membrane
P04083	ANXA1	annexin A1
P50995	ANXA11	annexin A11
P07355	ANXA2	annexin A2
P12429	ANXA3	annexin A3
P09525	ANXA4	annexin A4
P08758	ANXA5	annexin A5
P08133	ANXA6	annexin A6
P20073	ANXA7	annexin A7
P13928	ANXA8/ANXA8L1	annexin A8 like 1
O76027	ANXA9	annexin A9
Q16853	AOC3	amine oxidase copper containing 3
Q10567-3	AP1B1	adaptor related protein complex 1 subunit beta 1
O43747	AP1G1	adaptor related protein complex 1 subunit gamma 1
Q9BXS5	AP1M1	adaptor related protein complex 1 subunit mu 1
O95782	AP2A1	adaptor related protein complex 2 subunit alpha 1
O94973	AP2A2	adaptor related protein complex 2 subunit alpha 2
P63010	AP2B1	adaptor related protein complex 2 subunit beta 1
P53680	AP2S1	adaptor related protein complex 2 subunit sigma 1
O00203	AP3B1	adaptor related protein complex 3 subunit beta 1
Q7Z5R6	APBB1IP	amyloid beta precursor protein binding family B member 1 interacting protein
P02743	APCS	amyloid P component, serum
P13798	APEH	acylaminoacyl-peptide hydrolase
Q9HDC9	APMAP	adipocyte plasma membrane associated protein
P02647	APOA1	apolipoprotein A1
P02652	APOA2	apolipoprotein A2
P06727	APOA4	apolipoprotein A4
Q6Q788	APOA5	apolipoprotein A5
P04114	APOB	apolipoprotein B
P02654	APOC1	apolipoprotein C1
P02655	APOC2	apolipoprotein C2
P02656	APOC3	apolipoprotein C3
P55056	APOC4	apolipoprotein C4
P05090	APOD	apolipoprotein D
P02649	APOE	apolipoprotein E
Q13790	APOF	apolipoprotein F
P02749	APOH	apolipoprotein H
O14791	APOL1	apolipoprotein L1
O95445	APOM	apolipoprotein M
P05067	APP	amyloid beta precursor protein
Q9UKG1	APPL1	adaptor protein, phosphotyrosine interacting with PH domain and leucine zipper 1
P07741	APRT	adenine phosphoribosyltransferase
P29972	AQP1	aquaporin 1 (Colton blood group)
P55064	AQP5	aquaporin 5
P48444	ARCN1	archain 1
P61204	ARF3	ADP ribosylation factor 3
P18085	ARF4	ADP ribosylation factor 4
P84085	ARF5	ADP ribosylation factor 5
P62330	ARF6	ADP ribosylation factor 6
P53367	ARFIP1	ADP ribosylation factor interacting protein 1
P05089	ARG1	arginase 1
Q07960	ARHGAP1	Rho GTPase activating protein 1
Q8N392	ARHGAP18	Rho GTPase activating protein 18
Q9UNA1	ARHGAP26	Rho GTPase activating protein 26
Q7Z6I6	ARHGAP30	Rho GTPase activating protein 30
Q92619	ARHGAP45	Rho GTPase activating protein 45
P52565	ARHGDIA	Rho GDP dissociation inhibitor alpha
P52566	ARHGDIB	Rho GDP dissociation inhibitor beta
Q14155-1	ARHGEF7	Rho guanine nucleotide exchange factor 7
P40616	ARL1	ADP ribosylation factor like GTPase 1
Q15041	ARL6IP1	ADP ribosylation factor like GTPase 6 interacting protein 1
O75915	ARL6IP5	ADP ribosylation factor like GTPase 6 interacting protein 5
Q96BM9	ARL8A	ADP ribosylation factor like GTPase 8A
Q9NVJ2	ARL8B	ADP ribosylation factor like GTPase 8B
O15143	ARPC1B	actin related protein 2/3 complex subunit 1B
O15144	ARPC2	actin related protein 2/3 complex subunit 2
O15145	ARPC3	actin related protein 2/3 complex subunit 3
P59998	ARPC4	actin related protein 2/3 complex subunit 4
O15511	ARPC5	actin related protein 2/3 complex subunit 5
Q9BPX5	ARPC5L	actin related protein 2/3 complex subunit 5 like
P49407-2	ARRB1	arrestin beta 1
P32121	ARRB2	arrestin beta 2
Q8N5I2	ARRDC1	arrestin domain containing 1
Q93070	ART4	ADP-ribosyltransferase 4 (inactive) (Dombrock blood group)
Q13510	ASAH1	N-acylsphingosine amidohydrolase 1
O43150	ASAP2	ArfGAP with SH3 domain, ankyrin repeat and PH domain 2
Q9BXN1	ASPN	asporin
Q53RT3	ASPRV1	aspartic peptidase retroviral like 1
P00966	ASS1	argininosuccinate synthase 1
Q7Z3C6	ATG9A	autophagy related 9A
P31939	ATIC	5-aminoimidazole-4-carboxamide ribonucleotide formyltransferase/IMP cyclohydrolase
Q6DD88	ATL3	atlastin GTPase 3
P98196	ATP11A	ATPase phospholipid transporting 11A
Q9Y2G3	ATP11B	ATPase phospholipid transporting 11B (putative)
P05023	ATP1A1	ATPase Na+/K+ transporting subunit alpha 1
P05026	ATP1B1	ATPase Na+/K+ transporting subunit beta 1
P14415	ATP1B2	ATPase Na+/K+ transporting subunit beta 2
P54709	ATP1B3	ATPase Na+/K+ transporting subunit beta 3
P16615	ATP2A2	ATPase sarcoplasmic/endoplasmic reticulum Ca2+ transporting 2
Q93084-2	ATP2A3	ATPase sarcoplasmic/endoplasmic reticulum Ca2+ transporting 3
P20020	ATP2B1	ATPase plasma membrane Ca2+ transporting 1
P23634	ATP2B4	ATPase plasma membrane Ca2+ transporting 4
P98194	ATP2C1	ATPase secretory pathway Ca2+ transporting 1
P25705	ATP5F1A	ATP synthase F1 subunit alpha
P06576	ATP5F1B	ATP synthase F1 subunit beta
P30049	ATP5F1D	ATP synthase F1 subunit delta
P56134	ATP5MF	ATP synthase membrane subunit f
Q15904	ATP6AP1	ATPase H+ transporting accessory protein 1
O75787	ATP6AP2	ATPase H+ transporting accessory protein 2
Q93050	ATP6V0A1	ATPase H+ transporting V0 subunit a1
Q9Y487	ATP6V0A2	ATPase H+ transporting V0 subunit a2
P27449	ATP6V0C	ATPase H+ transporting V0 subunit c
P61421	ATP6V0D1	ATPase H+ transporting V0 subunit d1
P38606	ATP6V1A	ATPase H+ transporting V1 subunit A
P21281	ATP6V1B2	ATPase H+ transporting V1 subunit B2
P21283	ATP6V1C1	ATPase H+ transporting V1 subunit C1
P36543	ATP6V1E1	ATPase H+ transporting V1 subunit E1
Q16864	ATP6V1F	ATPase H+ transporting V1 subunit F
O75348	ATP6V1G1	ATPase H+ transporting V1 subunit G1
Q9UI12	ATP6V1H	ATPase H+ transporting V1 subunit H
Q04656	ATP7A	ATPase copper transporting alpha
P35670	ATP7B	ATPase copper transporting beta
Q9Y2Q0-3	ATP8A1	ATPase phospholipid transporting 8A1
O75110	ATP9A	ATPase phospholipid transporting 9A (putative)
O43861	ATP9B	ATPase phospholipid transporting 9B (putative)
O75882	ATRN	attractin
O75366	AVIL	advillin
P25311	AZGP1	alpha-2-glycoprotein 1, zinc-binding
P20160	AZU1	azurocidin 1
P61769	B2M	beta-2-microglobulin
Q8NFL0	B3GNT7	UDP-GlcNAc:betaGal beta-1,3-N-acetylglucosaminyltransferase 7
Q9UL15	BAG5	BAG cochaperone 5
Q9UQB8	BAIAP2	BAR/IMD domain containing adaptor protein 2
O75531	BANF1	BAF nuclear assembly factor 1
P80723	BASP1	brain abundant membrane attached signal protein 1
O75936	BBOX1	gamma-butyrobetaine hydroxylase 1
P50895	BCAM	basal cell adhesion molecule (Lutheran blood group)
P51572	BCAP31	B cell receptor associated protein 31
P06276	BCHE	butyrylcholinesterase
P23560	BDNF	brain derived neurotrophic factor
P21810	BGN	biglycan
P55957	BID	BH3 interacting domain death agonist
Q9UBW5	BIN2	bridging integrator 2
Q13867	BLMH	bleomycin hydrolase
P53004	BLVRA	biliverdin reductase A
P30043	BLVRB	biliverdin reductase B
P13497	BMP1	bone morphogenetic protein 1
Q6ZN30	BNC2	basonuclin 2
P07738	BPGM	bisphosphoglycerate mutase
P17213	BPI	bactericidal permeability increasing protein
Q9NP55	BPIFA1	BPI fold containing family A member 1
Q8TDL5	BPIFB1	BPI fold containing family B member 1
Q8WUW1	BRK1	BRICK1 subunit of SCAR/WAVE actin nucleating complex
Q0VDD7	BRME1	break repair meiotic recombinase recruitment factor 1
Q5VW32	BROX	BRO1 domain and CAAX motif containing
Q8TDC3	BRSK1	BR serine/threonine kinase 1
P35613	BSG	basigin (Ok blood group)
Q10588	BST1	bone marrow stromal cell antigen 1
Q10589	BST2	bone marrow stromal cell antigen 2
P43251	BTD	biotinidase
P20290	BTF3	basic transcription factor 3
Q06187	BTK	Bruton tyrosine kinase
O00481	BTN3A1	butyrophilin subfamily 3 member A1
Q9H0W9	C11orf54	chromosome 11 open reading frame 54
Q8IXR9	C12orf56	chromosome 12 open reading frame 56
Q8TAD7	C12orf75	chromosome 12 open reading frame 75
Q6UWD8	C16orf54	chromosome 16 open reading frame 54
A8MU93	C17orf100	chromosome 17 open reading frame 100
A8MVS5	C19orf38	chromosome 19 open reading frame 38
Q9H425	C1orf198	chromosome 1 open reading frame 198
Q5T750	C1orf68	chromosome 1 open reading frame 68
P02745	C1QA	complement C1q A chain
P02746	C1QB	complement C1q B chain
Q07021	C1QBP	complement C1q binding protein
P02747	C1QC	complement C1q C chain
P00736	C1R	complement C1r
Q9NZP8	C1RL	complement C1r subcomponent like
P09871	C1S	complement C1s
P06681	C2	complement C2
Q9BSF0	C2orf88	chromosome 2 open reading frame 88
P01024	C3	complement C3
P0C0L4	C4A/C4B	complement C4A (Rodgers blood group)
P0C0L5	C4A/C4B	complement C4A (Rodgers blood group)
P04003	C4BPA	complement component 4 binding protein alpha
P20851	C4BPB	complement component 4 binding protein beta
P01031	C5	complement C5
P21730	C5AR1	complement C5a receptor 1
Q8NC54	C5orf15	chromosome 5 open reading frame 15
P13671	C6	complement C6
P10643	C7	complement C7
P07357	C8A	complement C8 alpha chain
P07358	C8B	complement C8 beta chain
P07360	C8G	complement C8 gamma chain
P02748	C9	complement C9
P00915	CA1	carbonic anhydrase 1
P00918	CA2	carbonic anhydrase 2
P07451	CA3	carbonic anhydrase 3
P22748	CA4	carbonic anhydrase 4
Q9Y376	CAB39	calcium binding protein 39
O95180	CACNA1H	calcium voltage-gated channel subunit alpha1 H
Q9NY47	CACNA2D2	calcium voltage-gated channel auxiliary subunit alpha2delta 2
Q9P1Z2	CALCOCO1	calcium binding and coiled-coil domain 1
Q16602	CALCRL	calcitonin receptor like receptor
Q05682	CALD1	caldesmon 1
Q5R3K3	CALHM6	calcium homeostasis modulator family member 6
P0DP23	CALM1 (includes others)	calmodulin 1
P27482	CALML3	calmodulin like 3
Q9NZT1	CALML5	calmodulin like 5
P27797	CALR	calreticulin
P49913	CAMP	cathelicidin antimicrobial peptide
Q86VP6	CAND1	cullin associated and neddylation dissociated 1
P27824	CANX	calnexin
Q01518	CAP1	cyclase associated actin cytoskeleton regulatory protein 1
P40121	CAPG	capping actin protein, gelsolin like
P07384	CAPN1	calpain 1
O15484	CAPN5	calpain 5
Q9Y6W3	CAPN7	calpain 7
P04632	CAPNS1	calpain small subunit 1
Q96L46	CAPNS2	calpain small subunit 2
P52907	CAPZA1	capping actin protein of muscle Z-line subunit alpha 1
P47755	CAPZA2	capping actin protein of muscle Z-line subunit alpha 2
P47756-2	CAPZB	capping actin protein of muscle Z-line subunit beta
Q9Y2V2	CARHSP1	calcium regulated heat stable protein 1
Q86X55	CARM1	coactivator associated arginine methyltransferase 1
Q92851	CASP10	caspase 10
P31944	CASP14	caspase 14
Q14790	CASP8	caspase 8
Q9UKL3	CASP8AP2	caspase 8 associated protein 2
Q9NQ75	CASS4	Cas scaffold protein family member 4
P20810	CAST	calpastatin
P04040	CAT	catalase
Q03135	CAV1	caveolin 1
O95810	CAVIN2	caveolae associated protein 2
P16152	CBR1	carbonyl reductase 1
Q6P1N0	CC2D1A	coiled-coil and C2 domain containing 1A
P55774	CCL18	C-C motif chemokine ligand 18
P13501	CCL5	C-C motif chemokine ligand 5
P29279	CCN2	cellular communication network factor 2
Q8ND76	CCNY	cyclin Y
P51679	CCR4	C-C motif chemokine receptor 4
O00421	CCRL2	C-C motif chemokine receptor like 2
O14618	CCS	copper chaperone for superoxide dismutase
P78371	CCT2	chaperonin containing TCP1 subunit 2
P49368	CCT3	chaperonin containing TCP1 subunit 3
P50991	CCT4	chaperonin containing TCP1 subunit 4
P48643	CCT5	chaperonin containing TCP1 subunit 5
P40227	CCT6A	chaperonin containing TCP1 subunit 6A
Q99832	CCT7	chaperonin containing TCP1 subunit 7
P50990	CCT8	chaperonin containing TCP1 subunit 8
Q93033	CD101	CD101 molecule
Q6YHK3	CD109	CD109 molecule
P08571	CD14	CD14 molecule
P48509	CD151	CD151 molecule (Raph blood group)
Q8N6Q3	CD177	CD177 molecule
P06729	CD2	CD2 molecule
P41217	CD200	CD200 molecule
Q8TD46	CD200R1	CD200 receptor 1
Q15762	CD226	CD226 molecule
P20963	CD247	CD247 molecule
Q9Y5K6	CD2AP	CD2 associated protein
Q9UGN4	CD300A	CD300a molecule
Q6UXG3	CD300LG	CD300 molecule like family member g
P28906	CD34	CD34 molecule
P16671	CD36	CD36 molecule
P11049	CD37	CD37 molecule
P28907	CD38	CD38 molecule
P04234	CD3D	CD3d molecule
P07766	CD3E	CD3e molecule
P09693	CD3G	CD3g molecule
P01730	CD4	CD4 molecule
P25942	CD40	CD40 molecule
P29965	CD40LG	CD40 ligand
P16070	CD44	CD44 molecule (Indian blood group)
P15529	CD46	CD46 molecule
P15529-2	CD46	CD46 molecule
Q08722	CD47	CD47 molecule
P09326	CD48	CD48 molecule
P06127	CD5	CD5 molecule
P19397	CD53	CD53 molecule
P08174	CD55	CD55 molecule (Cromer blood group)
P19256	CD58	CD58 molecule
P13987	CD59	CD59 molecule (CD59 blood group)
O43866	CD5L	CD5 molecule like
P30203	CD6	CD6 molecule
P08962	CD63	CD63 molecule
P34810	CD68	CD68 molecule
Q07108	CD69	CD69 molecule
P09564	CD7	CD7 molecule
P04233	CD74	CD74 molecule
P60033	CD81	CD81 molecule
P27701	CD82	CD82 molecule
Q9UIB8	CD84	CD84 molecule
P01732	CD8A	CD8a molecule
P21926	CD9	CD9 molecule
Q9NPY3	CD93	CD93 molecule
P14209	CD99	CD99 molecule (Xg blood group)
Q8TCZ2	CD99L2	CD99 molecule like 2
Q16543	CDC37	cell division cycle 37, HSP90 cochaperone
P60953	CDC42	cell division cycle 42
Q9Y5S2	CDC42BPB	CDC42 binding protein kinase beta
P12830	CDH1	cadherin 1
P55290	CDH13	cadherin 13
P33151	CDH5	cadherin 5
Q9H305	CDIP1	cell death inducing p53 target 1
P21127	CDK11B	cyclin dependent kinase 11B
Q00535	CDK5	cyclin dependent kinase 5
Q92903	CDS1	CDP-diacylglycerol synthase 1
Q15517	CDSN	corneodesmosin
P13688	CEACAM1	CEA cell adhesion molecule 1
P06731	CEACAM5	CEA cell adhesion molecule 5
P40199	CEACAM6	CEA cell adhesion molecule 6
P31997	CEACAM8	CEA cell adhesion molecule 8
Q8WUJ3	CEMIP	cell migration inducing hyaluronidase 1
Q9UHN6	CEMIP2	cell migration inducing hyaluronidase 2
O00748	CES2	carboxylesterase 2
P11597	CETP	cholesteryl ester transfer protein
Q9P2B7	CFAP97	cilia and flagella associated protein 97
P00751	CFB	complement factor B
P00746	CFD	complement factor D
P08603	CFH	complement factor H
Q03591	CFHR1	complement factor H related 1
P36980	CFHR2	complement factor H related 2
Q02985	CFHR3	complement factor H related 3
Q92496	CFHR4	complement factor H related 4
Q9BXR6	CFHR5	complement factor H related 5
P05156	CFI	complement factor I
P23528	CFL1	cofilin 1
P27918	CFP	complement factor properdin
Q9NX63	CHCHD3	coiled-coil-helix-coiled-coil-helix domain containing 3
P10645	CHGA	chromogranin A
P05060	CHGB	chromogranin B
Q9UKJ5	CHIC2	cysteine rich hydrophobic domain 2
O00533	CHL1	cell adhesion molecule L1 like
Q9HD42	CHMP1A	charged multivesicular body protein 1A
Q7LBR1	CHMP1B	charged multivesicular body protein 1B
O43633	CHMP2A	charged multivesicular body protein 2A
Q9UQN3	CHMP2B	charged multivesicular body protein 2B
Q9Y3E7	CHMP3	charged multivesicular body protein 3
Q9BY43	CHMP4A	charged multivesicular body protein 4A
Q9H444	CHMP4B	charged multivesicular body protein 4B
Q9NZZ3	CHMP5	charged multivesicular body protein 5
Q96FZ7	CHMP6	charged multivesicular body protein 6
Q99653	CHP1	calcineurin like EF-hand protein 1
Q99828	CIB1	calcium and integrin binding 1
Q07065	CKAP4	cytoskeleton associated protein 4
Q14008	CKAP5	cytoskeleton associated protein 5
Q05315	CLC	Charcot-Leyden crystal galectin
P51790	CLCN3	chloride voltage-gated channel 3
P51793	CLCN4	chloride voltage-gated channel 4
P51797	CLCN6	chloride voltage-gated channel 6
P51798	CLCN7	chloride voltage-gated channel 7
O15551	CLDN3	claudin 3
O14493	CLDN4	claudin 4
O00501	CLDN5	claudin 5
P56747	CLDN6	claudin 6
O95471	CLDN7	claudin 7
Q9P126	CLEC1B	C-type lectin domain family 1 member B
P05452	CLEC3B	C-type lectin domain family 3 member B
Q9H2X3	CLEC4M	C-type lectin domain family 4 member M
O00299	CLIC1	chloride intracellular channel 1
O15247	CLIC2	chloride intracellular channel 2
O95833	CLIC3	chloride intracellular channel 3
Q9Y696	CLIC4	chloride intracellular channel 4
Q9NZA1	CLIC5	chloride intracellular channel 5
Q14677	CLINT1	clathrin interactor 1
Q13286	CLN3	CLN3 lysosomal/endosomal transmembrane protein, battenin
O94985	CLSTN1	calsyntenin 1
P09496	CLTA	clathrin light chain A
Q00610	CLTC	clathrin heavy chain
P10909	CLU	clusterin
P30085	CMPK1	cytidine/uridine monophosphate kinase 1
Q96DZ9	CMTM5	CKLF like MARVEL transmembrane domain containing 5
Q9NX76	CMTM6	CKLF like MARVEL transmembrane domain containing 6
Q96KN2	CNDP1	carnosine dipeptidase 1
Q96KP4	CNDP2	carnosine dipeptidase 2
Q99439	CNN2	calponin 2
Q9H8M5	CNNM2	cyclin and CBS domain divalent metal cation transport mediator 2
Q8NE01	CNNM3	cyclin and CBS domain divalent metal cation transport mediator 3
Q9NZN8	CNOT2	CCR4-NOT transcription complex subunit 2
P09543	CNP	2',3'-cyclic nucleotide 3' phosphodiesterase
Q96F85	CNRIP1	cannabinoid receptor interacting protein 1
P39060	COL18A1	collagen type XVIII alpha 1 chain
P02461	COL3A1	collagen type III alpha 1 chain
P12109	COL6A1	collagen type VI alpha 1 chain
P12110	COL6A2	collagen type VI alpha 2 chain
P12111	COL6A3	collagen type VI alpha 3 chain
Q9Y6Z7	COLEC10	collectin subfamily member 10
Q9BWP8	COLEC11	collectin subfamily member 11
P49747	COMP	cartilage oligomeric matrix protein
P53621	COPA	COPI coat complex subunit alpha
P53618	COPB1	COPI coat complex subunit beta 1
Q9Y678	COPG1	COPI coat complex subunit gamma 1
P61923	COPZ1	COPI coat complex subunit zeta 1
P31146	CORO1A	coronin 1A
Q9BR76	CORO1B	coronin 1B
Q9ULV4	CORO1C	coronin 1C
P57737	CORO7/CORO7-PAM16	coronin 7
Q14019	COTL1	coactosin like F-actin binding protein 1
P13073	COX4I1	cytochrome c oxidase subunit 4I1
P00450	CP	ceruloplasmin
Q9UI42	CPA4	carboxypeptidase A4
Q8IZJ3	CPAMD8	C3 and PZP like alpha-2-macroglobulin domain containing 8
Q96IY4	CPB2	carboxypeptidase B2
O75976	CPD	carboxypeptidase D
P14384	CPM	carboxypeptidase M
P15169	CPN1	carboxypeptidase N subunit 1
P22792	CPN2	carboxypeptidase N subunit 2
Q99829	CPNE1	copine 1
Q96FN4	CPNE2	copine 2
O75131	CPNE3	copine 3
Q10570	CPSF1	cleavage and polyadenylation specific factor 1
P17927	CR1	complement C3b/C4b receptor 1 (Knops blood group)
P29373	CRABP2	cellular retinoic acid binding protein 2
O75629	CREG1	cellular repressor of E1A stimulated genes 1
P50238	CRIP1	cysteine rich protein 1
P52943	CRIP2	cysteine rich protein 2
P54108	CRISP3	cysteine rich secretory protein 3
P46109	CRKL	CRK like proto-oncogene, adaptor protein
Q9UBG3	CRNN	cornulin
P02741	CRP	C-reactive protein
Q9NQ79	CRTAC1	cartilage acidic protein 1
P02511	CRYAB	crystallin alpha B
Q08257	CRYZ	crystallin zeta
O75390	CS	citrate synthase
P41240	CSK	C-terminal Src kinase
P48729	CSNK1A1	casein kinase 1 alpha 1
Q9HCP0	CSNK1G1	casein kinase 1 gamma 1
P21291	CSRP1	cysteine and glycine rich protein 1
P01036	CST4	cystatin S
Q15828	CST6	cystatin E/M
P01040	CSTA	cystatin A
P04080	CSTB	cystatin B
Q9GZU7	CTDSP1	CTD small phosphatase 1
O15194	CTDSPL	CTD small phosphatase like
P35221	CTNNA1	catenin alpha 1
P35222	CTNNB1	catenin beta 1
O60716	CTNND1	catenin delta 1
P10619	CTSA	cathepsin A
P53634	CTSC	cathepsin C
P07339	CTSD	cathepsin D
P08311	CTSG	cathepsin G
O60911	CTSV	cathepsin V
Q14247	CTTN	cortactin
P49238	CX3CR1	C-X3-C motif chemokine receptor 1
P48061	CXCL12	C-X-C motif chemokine ligand 12
P25024	CXCR1	C-X-C motif chemokine receptor 1
P25025	CXCR2	C-X-C motif chemokine receptor 2
P61073	CXCR4	C-X-C motif chemokine receptor 4
P49447	CYB561	cytochrome b561
P00167	CYB5A	cytochrome b5 type A
P00387	CYB5R3	cytochrome b5 reductase 3
P13498	CYBA	cytochrome b-245 alpha chain
P04839	CYBB	cytochrome b-245 beta chain
Q9BQA9	CYBC1	cytochrome b-245 chaperone 1
Q53TN4	CYBRD1	cytochrome b reductase 1
P99999	CYCS	cytochrome c, somatic
Q7L576	CYFIP1	cytoplasmic FMR1 interacting protein 1
Q96F07-2	CYFIP2	cytoplasmic FMR1 interacting protein 2
Q08477	CYP4F3	cytochrome P450 family 4 subfamily F member 3
Q9NUQ9	CYRIB	CYFIP related Rac1 interactor B
Q9H1C7	CYSTM1	cysteine rich transmembrane module containing 1
Q9Y4D1	DAAM1	dishevelled associated activator of morphogenesis 1
Q8NCG7	DAGLB	diacylglycerol lipase beta
Q9UN19	DAPP1	dual adaptor of phosphotyrosine and 3-phosphoinositides 1
P14868	DARS1	aspartyl-tRNA synthetase 1
P09172	DBH	dopamine beta-hydroxylase
P07108	DBI	diazepam binding inhibitor, acyl-CoA binding protein
Q16643	DBN1	drebrin 1
Q9UJU6	DBNL	drebrin like
P81605	DCD	dermcidin
P07585	DCN	decorin
Q7Z4W1	DCXR	dicarbonyl and L-xylulose reductase
O95865	DDAH2	dimethylarginine dimethylaminohydrolase 2
Q16531	DDB1	damage specific DNA binding protein 1
Q5TDH0	DDI2	DNA damage inducible 1 homolog 2
P39656	DDOST	dolichyl-diphosphooligosaccharide--protein glycosyltransferase non-catalytic subunit
P30046	DDT	D-dopachrome tautomerase
Q13206	DDX10	DEAD-box helicase 10
O00148	DDX39A	DExD-box helicase 39A
O00571	DDX3X	DEAD-box helicase 3 X-linked
Q8NHQ9	DDX55	DEAD-box helicase 55
Q16698	DECR1	2,4-dienoyl-CoA reductase 1
Q9H4E7	DEF6	DEF6 guanine nucleotide exchange factor
P12838	DEFA4	defensin alpha 4
P60022	DEFB1	defensin beta 1
P35659	DEK	DEK proto-oncogene
Q96LJ7	DHRS1	dehydrogenase/reductase 1
Q9Y394	DHRS7	dehydrogenase/reductase 7
Q08211	DHX9	DExH-box helicase 9
O60610	DIAPH1	diaphanous related formin 1
Q9P265	DIP2B	disco interacting protein 2 homolog B
Q9P2K9	DISP3	dispatched RND transporter family member 3
Q9UGM3	DMBT1	deleted in malignant brain tumors 1
Q08495	DMTN	dematin actin binding protein
Q8NEP3	DNAAF1	dynein axonemal assembly factor 1
P31689	DNAJA1	DnaJ heat shock protein family (Hsp40) member A1
O60884	DNAJA2	DnaJ heat shock protein family (Hsp40) member A2
Q8WW22	DNAJA4	DnaJ heat shock protein family (Hsp40) member A4
P25685	DNAJB1	DnaJ heat shock protein family (Hsp40) member B1
Q9UBS4	DNAJB11	DnaJ heat shock protein family (Hsp40) member B11
P25686	DNAJB2	DnaJ heat shock protein family (Hsp40) member B2
Q9UDY4	DNAJB4	DnaJ heat shock protein family (Hsp40) member B4
O75190	DNAJB6	DnaJ heat shock protein family (Hsp40) member B6
O75165	DNAJC13	DnaJ heat shock protein family (Hsp40) member C13
Q9H3Z4	DNAJC5	DnaJ heat shock protein family (Hsp40) member C5
Q99615	DNAJC7	DnaJ heat shock protein family (Hsp40) member C7
P49184	DNASE1L1	deoxyribonuclease 1 like 1
Q05193	DNM1	dynamin 1
O00429	DNM1L	dynamin 1 like
P50570	DNM2	dynamin 2
Q96BY6	DOCK10	dedicator of cytokinesis 10
Q5JSL3	DOCK11	dedicator of cytokinesis 11
Q92608	DOCK2	dedicator of cytokinesis 2
O60496	DOK2	docking protein 2
Q7L591	DOK3	docking protein 3
P27487	DPP4	dipeptidyl peptidase 4
Q9UHL4	DPP7	dipeptidyl peptidase 7
Q16555	DPYSL2	dihydropyrimidinase like 2
Q08554	DSC1	desmocollin 1
Q02487	DSC2	desmocollin 2
Q14574	DSC3	desmocollin 3
Q02413	DSG1	desmoglein 1
P32926	DSG3	desmoglein 3
P15924	DSP	desmoplakin
P60981	DSTN	destrin, actin depolymerizing factor
Q8TEA8	DTD1	D-aminoacyl-tRNA deacylase 1
P51452	DUSP3	dual specificity phosphatase 3
Q14204	DYNC1H1	dynein cytoplasmic 1 heavy chain 1
P63167	DYNLL1	dynein light chain LC8-type 1
O75923	DYSF	dysferlin
Q9HAK2	EBF2	EBF transcription factor 2
P42892-2	ECE1	endothelin converting enzyme 1
Q96DC8	ECHDC3	enoyl-CoA hydratase domain containing 3
Q16610	ECM1	extracellular matrix protein 1
Q16610-2	ECM1	extracellular matrix protein 1
Q19T08	ECSCR	endothelial cell surface expressed chemotaxis and apoptosis regulator
O43854	EDIL3	EGF like repeats and discoidin domains 3
P68104	EEF1A1	eukaryotic translation elongation factor 1 alpha 1
P24534	EEF1B2	eukaryotic translation elongation factor 1 beta 2
P29692	EEF1D	eukaryotic translation elongation factor 1 delta
P26641	EEF1G	eukaryotic translation elongation factor 1 gamma
P13639	EEF2	eukaryotic translation elongation factor 2
Q12805	EFEMP1	EGF containing fibulin extracellular matrix protein 1
Q96C19	EFHD2	EF-hand domain family member D2
P98172	EFNB1	ephrin B1
Q14156	EFR3A	EFR3 homolog A
P00533	EGFR	epidermal growth factor receptor
Q96KS0	EGLN2	egl-9 family hypoxia inducible factor 2
Q9H4M9	EHD1	EH domain containing 1
Q9NZN4	EHD2	EH domain containing 2
Q9NZN3	EHD3	EH domain containing 3
Q9H223	EHD4	EH domain containing 4
O60739	EIF1B	eukaryotic translation initiation factor 1B
P05198	EIF2S1	eukaryotic translation initiation factor 2 subunit alpha
P55884	EIF3B	eukaryotic translation initiation factor 3 subunit B
O15371	EIF3D	eukaryotic translation initiation factor 3 subunit D
Q13347	EIF3I	eukaryotic translation initiation factor 3 subunit I
O75822	EIF3J	eukaryotic translation initiation factor 3 subunit J
P60842	EIF4A1	eukaryotic translation initiation factor 4A1
P55010	EIF5	eukaryotic translation initiation factor 5
P63241	EIF5A	eukaryotic translation initiation factor 5A
P56537	EIF6	eukaryotic translation initiation factor 6
P08246	ELANE	elastase, neutrophil expressed
Q92556	ELMO1	engulfment and cell motility 1
Q9H9T3	ELP3	elongator acetyltransferase complex subunit 3
Q6PCB8	EMB	embigin
Q9ULC0	EMCN	endomucin
P54852	EMP3	epithelial membrane protein 3
P21128	ENDOU	endonuclease, poly(U) specific
P17813	ENG	endoglin
P06733	ENO1	enolase 1
Q07075	ENPEP	glutamyl aminopeptidase
Q9Y6X5	ENPP4	ectonucleotide pyrophosphatase/phosphodiesterase 4
O43768	ENSA	endosulfine alpha
P49961	ENTPD1	ectonucleoside triphosphate diphosphohydrolase 1
Q5MY95	ENTPD8	ectonucleoside triphosphate diphosphohydrolase 8
P11171	EPB41	erythrocyte membrane protein band 4.1
Q9H4G0	EPB41L1	erythrocyte membrane protein band 4.1 like 1
O43491-4	EPB41L2	erythrocyte membrane protein band 4.1 like 2
Q9Y2J2-2	EPB41L3	erythrocyte membrane protein band 4.1 like 3
P16452	EPB42	erythrocyte membrane protein band 4.2
Q9UM22	EPDR1	ependymin related 1
P29317	EPHA2	EPH receptor A2
P07099	EPHX1	epoxide hydrolase 1
P58107	EPPK1	epiplakin 1
Q12929	EPS8	epidermal growth factor receptor pathway substrate 8
P11678	EPX	eosinophil peroxidase
Q96RT1-9	ERBIN	erbb2 interacting protein
P84090	ERH	ERH mRNA splicing and mitosis factor
O94905	ERLIN2	ER lipid raft associated 2
Q96PL5	ERMAP	erythroblast membrane associated protein (Scianna blood group)
O75460	ERN1	endoplasmic reticulum to nucleus signaling 1
P30040	ERP29	endoplasmic reticulum protein 29
Q9BS26	ERP44	endoplasmic reticulum protein 44
Q96AP7	ESAM	endothelial cell adhesion molecule
P10768	ESD	esterase D
Q9BSJ8	ESYT1	extended synaptotagmin 1
A0FGR8	ESYT2	extended synaptotagmin 2
Q6IPR1	ETFRF1	electron transfer flavoprotein regulatory factor 1
Q9NVM1	EVA1B	eva-1 homolog B
P34910	EVI2B	ecotropic viral integration site 2B
Q92817	EVPL	envoplakin
Q96A65	EXOC4	exocyst complex component 4
P15311	EZR	ezrin
P00742	F10	coagulation factor X
P03951	F11	coagulation factor XI
Q9Y624	F11R	F11 receptor
P00748	F12	coagulation factor XII
P00488	F13A1	coagulation factor XIII A chain
P05160	F13B	coagulation factor XIII B chain
P00734	F2	coagulation factor II, prothrombin
Q96RI0	F2RL3	F2R like thrombin or trypsin receptor 3
P12259	F5	coagulation factor V
P08709	F7	coagulation factor VII
P00451	F8	coagulation factor VIII
P00740	F9	coagulation factor IX
P15090	FABP4	fatty acid binding protein 4
Q01469	FABP5	fatty acid binding protein 5
P16930	FAH	fumarylacetoacetate hydrolase
Q8WW52	FAM151A	family with sequence similarity 151 member A
Q92567	FAM168A	family with sequence similarity 168 member A
Q8N128	FAM177A1	family with sequence similarity 177 member A1
Q8NB25	FAM184A	family with sequence similarity 184 member A
Q9H0X4	FAM234A	family with sequence similarity 234 member A
A2RU67	FAM234B	family with sequence similarity 234 member B
P25445	FAS	Fas cell surface death receptor
P49327	FASN	fatty acid synthase
P23142	FBLN1	fibulin 1
P23142-4	FBLN1	fibulin 1
Q9UBX5	FBLN5	fibulin 5
P09467	FBP1	fructose-bisphosphatase 1
Q96IG2	FBXL20	F-box and leucine rich repeat protein 20
P24071	FCAR	Fc fragment of IgA receptor
P30273	FCER1G	Fc fragment of IgE receptor Ig
Q9Y6R7	FCGBP	Fc fragment of IgG binding protein
P12314	FCGR1A	Fc fragment of IgG receptor Ia
P12318	FCGR2A	Fc fragment of IgG receptor IIa
P31994	FCGR2B	Fc fragment of IgG receptor IIb
P31994-2	FCGR2B	Fc fragment of IgG receptor IIb
O75015	FCGR3A/FCGR3B	Fc fragment of IgG receptor IIIa
P08637	FCGR3A/FCGR3B	Fc fragment of IgG receptor IIIa
P55899	FCGRT	Fc fragment of IgG receptor and transporter
O00602	FCN1	ficolin 1
Q15485	FCN2	ficolin 2
O75636	FCN3	ficolin 3
P14324	FDPS	farnesyl diphosphate synthase
Q96AC1	FERMT2	FERM domain containing kindlin 2
Q86UX7	FERMT3	FERM domain containing kindlin 3
Q9UGM5	FETUB	fetuin B
P02671	FGA	fibrinogen alpha chain
P02675	FGB	fibrinogen beta chain
P11362-14	FGFR1	fibroblast growth factor receptor 1
P02679	FGG	fibrinogen gamma chain
P09769	FGR	FGR proto-oncogene, Src family tyrosine kinase
B1AJZ9	FHAD1	forkhead associated phosphopeptide binding domain 1
Q13642-1	FHL1	four and a half LIM domains 1
Q9Y613	FHOD1	formin homology 2 domain containing 1
Q9Y3D6	FIS1	fission, mitochondrial 1
P62942	FKBP1A	FKBP prolyl isomerase 1A
Q00688	FKBP3	FKBP prolyl isomerase 3
P20930	FLG	filaggrin
Q5D862	FLG2	filaggrin family member 2
P21333	FLNA	filamin A
O75369	FLNB	filamin B
Q14315	FLNC	filamin C
O75955	FLOT1	flotillin 1
Q14254	FLOT2	flotillin 2
O43155	FLRT2	fibronectin leucine rich transmembrane protein 2
Q68DA7-3	FMN1	formin 1
O95466-2	FMNL1	formin like 1
P02751	FN1	fibronectin 1
Q9H479	FN3K	fructosamine 3 kinase
P15328	FOLR1	folate receptor alpha
P55317	FOXA1	forkhead box A1
P21462	FPR1	formyl peptide receptor 1
P25090	FPR2	formyl peptide receptor 2
Q16658	FSCN1	fascin actin-bundling protein 1
Q9BTV5	FSD1	fibronectin type III and SPRY domain containing 1
Q12841	FSTL1	follistatin like 1
P02794	FTH1	ferritin heavy chain 1
P02792	FTL	ferritin light chain
Q9C0B1	FTO	FTO alpha-ketoglutarate dependent dioxygenase
O15117	FYB1	FYN binding protein 1
P06241-2	FYN	FYN proto-oncogene, Src family tyrosine kinase
P11413	G6PD	glucose-6-phosphate dehydrogenase
P60520	GABARAPL2	GABA type A receptor associated protein like 2
P54803	GALC	galactosylceramidase
Q14376	GALE	UDP-galactose-4-epimerase
Q14697	GANAB	glucosidase II alpha subunit
P04406	GAPDH	glyceraldehyde-3-phosphate dehydrogenase
P41250	GARS1	glycyl-tRNA synthetase 1
Q8NB37	GATD1	glutamine amidotransferase like class 1 domain containing 1
P04062	GBA	glucosylceramidase beta
P32455	GBP1	guanylate binding protein 1
Q96PP8	GBP5	guanylate binding protein 5
Q6ZN66	GBP6	guanylate binding protein family member 6
P02774	GC	GC vitamin D binding protein
P28676	GCA	grancalcin
P48507	GCLM	glutamate-cysteine ligase modifier subunit
O60383	GDF9	growth differentiation factor 9
P31150	GDI1	GDP dissociation inhibitor 1
P50395	GDI2	GDP dissociation inhibitor 2
Q13630	GFUS	GDP-L-fucose synthase
O75223	GGCT	gamma-glutamylcyclotransferase
Q92820	GGH	gamma-glutamyl hydrolase
P19440	GGT1	gamma-glutamyltransferase 1
P36269	GGT5	gamma-glutamyltransferase 5
Q8ND71	GIMAP8	GTPase, IMAP family member 8
P17302	GJA1	gap junction protein alpha 1
P16278	GLB1	galactosidase beta 1
Q92896	GLG1	golgi glycoprotein 1
Q9H4G4	GLIPR2	GLI pathogenesis related 2
Q8WWB7	GLMP	glycosylated lysosomal membrane protein
Q04760	GLO1	glyoxalase I
Q9HC38-2	GLOD4	glyoxalase domain containing 4
P35754	GLRX	glutaredoxin
Q9NZD2	GLTP	glycolipid transfer protein
P15104	GLUL	glutamate-ammonia ligase
P17900	GM2A	GM2 ganglioside activator
P60983	GMFB	glia maturation factor beta
O60234	GMFG	glia maturation factor gamma
P36959	GMPR	guanosine monophosphate reductase
P29992	GNA11	G protein subunit alpha 11
Q14344	GNA13	G protein subunit alpha 13
P04899	GNAI2	G protein subunit alpha i2
P08754	GNAI3	G protein subunit alpha i3
P50148	GNAQ	G protein subunit alpha q
P63092-3	GNAS	GNAS complex locus
P19086	GNAZ	G protein subunit alpha z
P62873	GNB1	G protein subunit beta 1
P62879	GNB2	G protein subunit beta 2
Q9HAV0	GNB4	G protein subunit beta 4
P61952	GNG11	G protein subunit gamma 11
Q9UBI6	GNG12	G protein subunit gamma 12
P59768	GNG2	G protein subunit gamma 2
P63218	GNG5	G protein subunit gamma 5
O60262	GNG7	G protein subunit gamma 7
Q7Z5G4	GOLGA7	golgin A7
A6NCC3	GOLGA8K (includes others)	golgin A8 family member K
Q9Y3E0	GOLT1B	golgi transport 1B
Q9H8Y8	GORASP2	golgi reassembly stacking protein 2
P07359	GP1BA	glycoprotein Ib platelet subunit alpha
P13224	GP1BB	glycoprotein Ib platelet subunit beta
P40197	GP5	glycoprotein V platelet
Q9HCN6	GP6	glycoprotein VI platelet
P14770	GP9	glycoprotein IX platelet
Q53EU6	GPAT3	glycerol-3-phosphate acyltransferase 3
P06744	GPI	glucose-6-phosphate isomerase
P80108	GPLD1	glycosylphosphatidylinositol specific phospholipase D1
Q14956	GPNMB	glycoprotein nmb
Q9NPR9	GPR108	G protein-coupled receptor 108
Q8NFJ5	GPRC5A	G protein-coupled receptor class C group 5 member A
Q9NZH0	GPRC5B	G protein-coupled receptor class C group 5 member B
Q9NQ84	GPRC5C	G protein-coupled receptor class C group 5 member C
Q9Y4H4	GPSM3	G protein signaling modulator 3
P07203	GPX1	glutathione peroxidase 1
P22352	GPX3	glutathione peroxidase 3
P36969	GPX4	glutathione peroxidase 4
O75791	GRAP2	GRB2 related adaptor protein 2
P62993	GRB2	growth factor receptor bound protein 2
Q9UBQ7	GRHPR	glyoxylate and hydroxypyruvate reductase
P43250-2	GRK6	G protein-coupled receptor kinase 6
A6NFK2	GRXCR2	glutaredoxin and cysteine rich domain containing 2
Q96QA5	GSDMA	gasdermin A
P06396	GSN	gelsolin
P06396-2	GSN	gelsolin
P15170-2	GSPT1	G1 to S phase transition 1
P00390	GSR	glutathione-disulfide reductase
P48637	GSS	glutathione synthetase
P46439	GSTM5	glutathione S-transferase mu 5
P78417	GSTO1	glutathione S-transferase omega 1
P09211	GSTP1	glutathione S-transferase pi 1
Q9BX10	GTPBP2	GTP binding protein 2
Q16661	GUCA2B	guanylate cyclase activator 2B
P02724	GYPA	glycophorin A (MNS blood group)
P04921	GYPC	glycophorin C (Gerbich blood group)
P07305	H1-0	H1.0 linker histone
P10412	H1-4	H1.4 linker histone, cluster member
P16401	H1-5	H1.5 linker histone, cluster member
P06899	H2BC11	H2B clustered histone 11
O60814	H2BC12	H2B clustered histone 12
Q14520	HABP2	hyaluronan binding protein 2
P40939	HADHA	hydroxyacyl-CoA dehydrogenase trifunctional multienzyme complex subunit alpha
P55084	HADHB	hydroxyacyl-CoA dehydrogenase trifunctional multienzyme complex subunit beta
Q16775	HAGH	hydroxyacylglutathione hydrolase
P42357	HAL	histidine ammonia-lyase
P81172	HAMP	hepcidin antimicrobial peptide
P12081	HARS1	histidyl-tRNA synthetase 1
P68871	HBB	hemoglobin subunit beta
P02042	HBD	hemoglobin subunit delta
P02100	HBE1	hemoglobin subunit epsilon 1
P69891	HBG1	hemoglobin subunit gamma 1
P69892	HBG2	hemoglobin subunit gamma 2
Q6B0K9	HBM	hemoglobin subunit mu
P09105	HBQ1	hemoglobin subunit theta 1
P02008	HBZ	hemoglobin subunit zeta
P08631	HCK	HCK proto-oncogene, Src family tyrosine kinase
P14317	HCLS1	hematopoietic cell-specific Lyn substrate 1
Q7Z4V5	HDGFL2	HDGF like 2
Q9H0R4	HDHD2	haloacid dehalogenase like hydrolase domain containing 2
Q9NRV9	HEBP1	heme binding protein 1
Q9Y5Z4	HEBP2	heme binding protein 2
Q9ULI3	HEG1	heart development protein with EGF like domains 1
Q14CZ8	HEPACAM	hepatic and glial cell adhesion molecule
P07686	HEXB	hexosaminidase subunit beta
Q04756	HGFAC	HGF activator
O14964	HGS	hepatocyte growth factor-regulated tyrosine kinase substrate
Q68CP4	HGSNAT	heparan-alpha-glucosaminide N-acetyltransferase
P49773	HINT1	histidine triad nucleotide binding protein 1
Q5T1R4	HIVEP3	HIVEP zinc finger 3
P19367	HK1	hexokinase 1
P52790	HK3	hexokinase 3
P01892	HLA-A	major histocompatibility complex, class I, A
P04439	HLA-A	major histocompatibility complex, class I, A
P05534	HLA-A	major histocompatibility complex, class I, A
P13746	HLA-A	major histocompatibility complex, class I, A
P16188	HLA-A	major histocompatibility complex, class I, A
P16190	HLA-A	major histocompatibility complex, class I, A
P18462	HLA-A	major histocompatibility complex, class I, A
P30443	HLA-A	major histocompatibility complex, class I, A
P01889	HLA-B	major histocompatibility complex, class I, B
P03989	HLA-B	major histocompatibility complex, class I, B
P10319	HLA-B	major histocompatibility complex, class I, B
P18463	HLA-B	major histocompatibility complex, class I, B
P30481	HLA-B	major histocompatibility complex, class I, B
P30486	HLA-B	major histocompatibility complex, class I, B
P30493	HLA-B	major histocompatibility complex, class I, B
Q29718	HLA-B	major histocompatibility complex, class I, B
Q95365	HLA-B	major histocompatibility complex, class I, B
P04222	HLA-C	major histocompatibility complex, class I, C
P10321	HLA-C	major histocompatibility complex, class I, C
P30499	HLA-C	major histocompatibility complex, class I, C
Q9TNN7	HLA-C	major histocompatibility complex, class I, C
P20036	HLA-DPA1	major histocompatibility complex, class II, DP alpha 1
P04440	HLA-DPB1	major histocompatibility complex, class II, DP beta 1
P01909	HLA-DQA1	major histocompatibility complex, class II, DQ alpha 1
P01906	HLA-DQA2	major histocompatibility complex, class II, DQ alpha 2
P01920	HLA-DQB1	major histocompatibility complex, class II, DQ beta 1
P01903	HLA-DRA	major histocompatibility complex, class II, DR alpha
P01911	HLA-DRB1	major histocompatibility complex, class II, DR beta 1
P04229	HLA-DRB1	major histocompatibility complex, class II, DR beta 1
P13760	HLA-DRB1	major histocompatibility complex, class II, DR beta 1
P13761	HLA-DRB1	major histocompatibility complex, class II, DR beta 1
P20039	HLA-DRB1	major histocompatibility complex, class II, DR beta 1
Q30134	HLA-DRB1	major histocompatibility complex, class II, DR beta 1
Q5Y7A7	HLA-DRB1	major histocompatibility complex, class II, DR beta 1
Q95IE3	HLA-DRB1	major histocompatibility complex, class II, DR beta 1
Q9GIY3	HLA-DRB1	major histocompatibility complex, class II, DR beta 1
Q9TQE0	HLA-DRB1	major histocompatibility complex, class II, DR beta 1
P79483	HLA-DRB3	major histocompatibility complex, class II, DR beta 3
P13762	HLA-DRB4	major histocompatibility complex, class II, DR beta 4
Q30154	HLA-DRB5	major histocompatibility complex, class II, DR beta 5
P13747	HLA-E	major histocompatibility complex, class I, E
P30511	HLA-F	major histocompatibility complex, class I, F
P08397	HMBS	hydroxymethylbilane synthase
P09429	HMGB1	high mobility group box 1
P26583	HMGB2	high mobility group box 2
P09601	HMOX1	heme oxygenase 1
P09651	HNRNPA1	heterogeneous nuclear ribonucleoprotein A1
P22626	HNRNPA2B1	heterogeneous nuclear ribonucleoprotein A2/B1
P07910	HNRNPC	heterogeneous nuclear ribonucleoprotein C
P52597	HNRNPF	heterogeneous nuclear ribonucleoprotein F
P31943	HNRNPH1	heterogeneous nuclear ribonucleoprotein H1
P61978	HNRNPK	heterogeneous nuclear ribonucleoprotein K
P52272	HNRNPM	heterogeneous nuclear ribonucleoprotein M
Q9NSC5	HOMER3	homer scaffold protein 3
P00738	HP	haptoglobin
P37235	HPCAL1	hippocalcin like 1
P00739	HPR	haptoglobin-related protein
P00492	HPRT1	hypoxanthine phosphoribosyltransferase 1
Q9Y251	HPSE	heparanase
P02790	HPX	hemopexin
P04196	HRG	histidine rich glycoprotein
Q86YZ3	HRNR	hornerin
Q8NBQ5	HSD17B11	hydroxysteroid 17-beta dehydrogenase 11
P51659	HSD17B4	hydroxysteroid 17-beta dehydrogenase 4
O14756	HSD17B6	hydroxysteroid 17-beta dehydrogenase 6
P07900	HSP90AA1	heat shock protein 90 alpha family class A member 1
P08238	HSP90AB1	heat shock protein 90 alpha family class B member 1
P14625	HSP90B1	heat shock protein 90 beta family member 1
P0DMV8	HSPA1A/HSPA1B	heat shock protein family A (Hsp70) member 1A
P34932	HSPA4	heat shock protein family A (Hsp70) member 4
P11021	HSPA5	heat shock protein family A (Hsp70) member 5
P11142	HSPA8	heat shock protein family A (Hsp70) member 8
P38646	HSPA9	heat shock protein family A (Hsp70) member 9
P04792	HSPB1	heat shock protein family B (small) member 1
P10809	HSPD1	heat shock protein family D (Hsp60) member 1
P61604	HSPE1	heat shock protein family E (Hsp10) member 1
P98160	HSPG2	heparan sulfate proteoglycan 2
Q96D96	HVCN1	hydrogen voltage gated channel 1
P05362	ICAM1	intercellular adhesion molecule 1
P13598	ICAM2	intercellular adhesion molecule 2
P32942	ICAM3	intercellular adhesion molecule 3
Q14773	ICAM4	intercellular adhesion molecule 4 (Landsteiner-Wiener blood group)
P14735	IDE	insulin degrading enzyme
O75874	IDH1	isocitrate dehydrogenase (NADP(+)) 1
P48735	IDH2	isocitrate dehydrogenase (NADP(+)) 2
Q01629	IFITM2	interferon induced transmembrane protein 2
Q01628	IFITM3	interferon induced transmembrane protein 3
P05019	IGF1	insulin like growth factor 1
P01344	IGF2	insulin like growth factor 2
P11717	IGF2R	insulin like growth factor 2 receptor
P35858	IGFALS	insulin like growth factor binding protein acid labile subunit
P18065	IGFBP2	insulin like growth factor binding protein 2
P17936	IGFBP3	insulin like growth factor binding protein 3
P24593	IGFBP5	insulin like growth factor binding protein 5
P24592	IGFBP6	insulin like growth factor binding protein 6
P01876	IGHA1	immunoglobulin heavy constant alpha 1
P01854	IGHE	immunoglobulin heavy constant epsilon
P01859	IGHG2	immunoglobulin heavy constant gamma 2 (G2m marker)
P01860	IGHG3	immunoglobulin heavy constant gamma 3 (G3m marker)
P01861	IGHG4	immunoglobulin heavy constant gamma 4 (G4m marker)
P01871	IGHM	immunoglobulin heavy constant mu
A0A0C4DH31	IGHV1-18	immunoglobulin heavy variable 1-18
A0A0C4DH33	IGHV1-24	immunoglobulin heavy variable 1-24
A0A0C4DH29	IGHV1-3	immunoglobulin heavy variable 1-3
A0A0A0MS14	IGHV1-45	immunoglobulin heavy variable 1-45
P01743	IGHV1-46	immunoglobulin heavy variable 1-46
A0A0C4DH39	IGHV1-58	immunoglobulin heavy variable 1-58
P01742	IGHV1-69	immunoglobulin heavy variable 1-69
A0A0G2JMI3	IGHV1-69-2	immunoglobulin heavy variable 1-69-2
A0A0B4J2H0	IGHV1-69D	immunoglobulin heavy variable 1-69D
P23083	IGHV1OR15-1	immunoglobulin heavy variable 1/OR15-1 (non-functional)
A0A0B4J1V2	IGHV2-26	immunoglobulin heavy variable 2-26
P01817	IGHV2-5	immunoglobulin heavy variable 2-5
P01814	IGHV2-70	immunoglobulin heavy variable 2-70
A0A0C4DH43	IGHV2-70D	immunoglobulin heavy variable 2-70D
P01766	IGHV3-13	immunoglobulin heavy variable 3-13
A0A0B4J1V0	IGHV3-15	immunoglobulin heavy variable 3-15
A0A0C4DH32	IGHV3-20	immunoglobulin heavy variable 3-20
A0A0B4J1V1	IGHV3-21	immunoglobulin heavy variable 3-21
P01764	IGHV3-23	immunoglobulin heavy variable 3-23
P01768	IGHV3-30	immunoglobulin heavy variable 3-30
A0A0B4J1X8	IGHV3-43	immunoglobulin heavy variable 3-43
P01763	IGHV3-48	immunoglobulin heavy variable 3-48
A0A0A0MS15	IGHV3-49	immunoglobulin heavy variable 3-49
P01767	IGHV3-53	immunoglobulin heavy variable 3-53
A0A075B6Q5	IGHV3-64	immunoglobulin heavy variable 3-64
A0A0J9YX35	IGHV3-64D	immunoglobulin heavy variable 3-64D
P01780	IGHV3-7	immunoglobulin heavy variable 3-7
A0A0B4J1Y9	IGHV3-72	immunoglobulin heavy variable 3-72
A0A0B4J1V6	IGHV3-73	immunoglobulin heavy variable 3-73
A0A0B4J1X5	IGHV3-74	immunoglobulin heavy variable 3-74
A0A0C4DH34	IGHV4-28	immunoglobulin heavy variable 4-28
P0DP07	IGHV4-31	immunoglobulin heavy variable 4-31
P06331	IGHV4-34	immunoglobulin heavy variable 4-34
A0A075B6R2	IGHV4-4	immunoglobulin heavy variable 4-4
A0A0J9YXX1	IGHV5-10-1	immunoglobulin heavy variable 5-10-1
A0A0C4DH38	IGHV5-51	immunoglobulin heavy variable 5-51
A0A0B4J1U7	IGHV6-1	immunoglobulin heavy variable 6-1
P01601	IGKC	immunoglobulin kappa constant
P01834	IGKC	immunoglobulin kappa constant
A0A0C4DH73	IGKV1-12	immunoglobulin kappa variable 1-12
P04430	IGKV1-16	immunoglobulin kappa variable 1-16
P01599	IGKV1-17	immunoglobulin kappa variable 1-17
A0A075B6S5	IGKV1-27	immunoglobulin kappa variable 1-27
P01597	IGKV1-39	immunoglobulin kappa variable 1-39
P01602	IGKV1-5	immunoglobulin kappa variable 1-5
A0A0C4DH67	IGKV1-8	immunoglobulin kappa variable 1-8
A0A0B4J2D9	IGKV1D-13	immunoglobulin kappa variable 1D-13
P01593	IGKV1D-33	immunoglobulin kappa variable 1D-33
A0A087WSZ0	IGKV1D-8	immunoglobulin kappa variable 1D-8
A0A0C4DH68	IGKV2-24	immunoglobulin kappa variable 2-24
A0A075B6P5	IGKV2-28	immunoglobulin kappa variable 2-28
A2NJV5	IGKV2-29	immunoglobulin kappa variable 2-29
P06310	IGKV2-30	immunoglobulin kappa variable 2-30
A0A087WW87	IGKV2-40	immunoglobulin kappa variable 2-40
A0A075B6S2	IGKV2D-29	immunoglobulin kappa variable 2D-29
A0A075B6S6	IGKV2D-30	immunoglobulin kappa variable 2D-30
P01624	IGKV3-15	immunoglobulin kappa variable 3-15
P01619	IGKV3-20	immunoglobulin kappa variable 3-20
A0A0A0MRZ8	IGKV3D-11	immunoglobulin kappa variable 3D-11
A0A087WSY6	IGKV3D-15	immunoglobulin kappa variable 3D-15
A0A0C4DH25	IGKV3D-20	immunoglobulin kappa variable 3D-20
P06312	IGKV4-1	immunoglobulin kappa variable 4-1
A0A0C4DH24	IGKV6-21	immunoglobulin kappa variable 6-21 (non-functional)
A0A0A0MT36	IGKV6D-21	immunoglobulin kappa variable 6D-21 (non-functional)
P0DOY2	IGLC2	immunoglobulin lambda constant 2
A0M8Q6	IGLC7	immunoglobulin lambda constant 7
P15814	IGLL1/IGLL5	immunoglobulin lambda like polypeptide 1
A0A0B4J1U3	IGLV1-36	immunoglobulin lambda variable 1-36
P01703	IGLV1-40	immunoglobulin lambda variable 1-40
P01700	IGLV1-47	immunoglobulin lambda variable 1-47
P01701	IGLV1-51	immunoglobulin lambda variable 1-51
A0A075B6I4	IGLV10-54	immunoglobulin lambda variable 10-54
P01706	IGLV2-11	immunoglobulin lambda variable 2-11
P01704	IGLV2-14	immunoglobulin lambda variable 2-14
A0A075B6J9	IGLV2-18	immunoglobulin lambda variable 2-18
P01705	IGLV2-23	immunoglobulin lambda variable 2-23
P01709	IGLV2-8	immunoglobulin lambda variable 2-8
P01715	IGLV3-1	immunoglobulin lambda variable 3-1
A0A075B6K4	IGLV3-10	immunoglobulin lambda variable 3-10
A0A075B6K0	IGLV3-16	immunoglobulin lambda variable 3-16
P01714	IGLV3-19	immunoglobulin lambda variable 3-19
P80748	IGLV3-21	immunoglobulin lambda variable 3-21
P01717	IGLV3-25	immunoglobulin lambda variable 3-25
P01718	IGLV3-27	immunoglobulin lambda variable 3-27
A0A075B6K5	IGLV3-9	immunoglobulin lambda variable 3-9
A0A075B6K6	IGLV4-3	immunoglobulin lambda variable 4-3
A0A075B6I1	IGLV4-60	immunoglobulin lambda variable 4-60
A0A075B6H9	IGLV4-69	immunoglobulin lambda variable 4-69
A0A075B6J1	IGLV5-37	immunoglobulin lambda variable 5-37
A0A087WSX0	IGLV5-45	immunoglobulin lambda variable 5-45
A0A0A0MRZ9	IGLV5-52	immunoglobulin lambda variable 5-52
P01721	IGLV6-57	immunoglobulin lambda variable 6-57
P04211	IGLV7-43	immunoglobulin lambda variable 7-43
A0A075B6I9	IGLV7-46	immunoglobulin lambda variable 7-46
A0A075B6I0	IGLV8-61	immunoglobulin lambda variable 8-61
A0A0B4J1Y8	IGLV9-49	immunoglobulin lambda variable 9-49
Q969P0	IGSF8	immunoglobulin superfamily member 8
Q96F46	IL17RA	interleukin 17 receptor A
P18510	IL1RN	interleukin 1 receptor antagonist
Q9NZH8	IL36G	interleukin 36 gamma
Q9UBH0	IL36RN	interleukin 36 receptor antagonist
Q13418	ILK	integrin linked kinase
P29218	IMPA1	inositol monophosphatase 1
O14732	IMPA2	inositol monophosphatase 2
P0DMQ5	INAFM2	InaF motif containing 2
Q27J81	INF2	inverted formin 2
Q14642	INPP5A	inositol polyphosphate-5-phosphatase A
P06213	INSR	insulin receptor
P46940	IQGAP1	IQ motif containing GTPase activating protein 1
Q13576	IQGAP2	IQ motif containing GTPase activating protein 2
P05161	ISG15	ISG15 ubiquitin like modifier
P53990-2	IST1	IST1 factor associated with ESCRT-III
Q96J02	ITCH	itchy E3 ubiquitin protein ligase
Q8TB96	ITFG1	integrin alpha FG-GAP repeat containing 1
P56199	ITGA1	integrin subunit alpha 1
P17301	ITGA2	integrin subunit alpha 2
P08514	ITGA2B	integrin subunit alpha 2b
P26006	ITGA3	integrin subunit alpha 3
P13612	ITGA4	integrin subunit alpha 4
P08648	ITGA5	integrin subunit alpha 5
P23229	ITGA6	integrin subunit alpha 6
P23229-2	ITGA6	integrin subunit alpha 6
P20701	ITGAL	integrin subunit alpha L
P11215	ITGAM	integrin subunit alpha M
P06756	ITGAV	integrin subunit alpha V
P20702	ITGAX	integrin subunit alpha X
P05556	ITGB1	integrin subunit beta 1
P05107	ITGB2	integrin subunit beta 2
P05106	ITGB3	integrin subunit beta 3
P16144	ITGB4	integrin subunit beta 4
P18084	ITGB5	integrin subunit beta 5
P26010	ITGB7	integrin subunit beta 7
P19827	ITIH1	inter-alpha-trypsin inhibitor heavy chain 1
P19823	ITIH2	inter-alpha-trypsin inhibitor heavy chain 2
Q06033	ITIH3	inter-alpha-trypsin inhibitor heavy chain 3
Q14624	ITIH4	inter-alpha-trypsin inhibitor heavy chain 4
Q14624-2	ITIH4	inter-alpha-trypsin inhibitor heavy chain 4
Q8WWA0	ITLN1	intelectin 1
Q9Y287	ITM2B	integral membrane protein 2B
P28290	ITPRID2	ITPR interacting domain containing 2
P07476	IVL	involucrin
P23458	JAK1	Janus kinase 1
Q9BX67	JAM3	junctional adhesion molecule 3
P01591	JCHAIN	joining chain of multimeric IgA and IgM
Q6NYC1	JMJD6	jumonji domain containing 6, arginine demethylase and lysine hydroxylase
P14923	JUP	junction plakoglobin
O60229-4	KALRN	kalirin RhoGEF kinase
O94819	KBTBD11	kelch repeat and BTB domain containing 11
P22001	KCNA3	potassium voltage-gated channel subfamily A member 3
O15554	KCNN4	potassium calcium-activated channel subfamily N member 4
Q96CX2	KCTD12	potassium channel tetramerization domain containing 12
P23276	KEL	Kell metallo-endopeptidase (Kell blood group)
Q14667	KIAA0100	KIAA0100
Q8IZA0	KIAA0319L	KIAA0319 like
O60268	KIAA0513	KIAA0513
Q9ULH0	KIDINS220	kinase D interacting substrate 220
O00139	KIF2A	kinesin family member 2A
P21583	KITLG	KIT ligand
O43474	KLF4	Kruppel like factor 4
O43240	KLK10	kallikrein related peptidase 10
Q9UBX7	KLK11	kallikrein related peptidase 11
Q9UKR3	KLK13	kallikrein related peptidase 13
Q9Y337	KLK5	kallikrein related peptidase 5
Q92876	KLK6	kallikrein related peptidase 6
P49862	KLK7	kallikrein related peptidase 7
O60259	KLK8	kallikrein related peptidase 8
P03952	KLKB1	kallikrein B1
Q8NEZ4	KMT2C	lysine methyltransferase 2C
P01042	KNG1	kininogen 1
P01042-2	KNG1	kininogen 1
Q14974	KPNB1	karyopherin subunit beta 1
Q5T749	KPRP	keratinocyte proline rich protein
P01116-2	KRAS	KRAS proto-oncogene, GTPase
P04264	KRT1	keratin 1
P13645	KRT10	keratin 10
P02533	KRT14	keratin 14
P19012	KRT15	keratin 15
P08779	KRT16	keratin 16
Q04695	KRT17	keratin 17
P08727	KRT19	keratin 19
P35908	KRT2	keratin 2
Q9C075	KRT23	keratin 23
Q15323	KRT31	keratin 31
Q14525	KRT33B	keratin 33B
O76011	KRT34	keratin 34
O76013	KRT36	keratin 36
P19013	KRT4	keratin 4
P13647	KRT5	keratin 5
P02538	KRT6A	keratin 6A
P04259	KRT6B	keratin 6B
Q7RTS7	KRT74	keratin 74
Q7Z794	KRT77	keratin 77
Q8N1N4	KRT78	keratin 78
P05787	KRT8	keratin 8
Q6KB66	KRT80	keratin 80
Q9NSB4	KRT82	keratin 82
P78386	KRT85	keratin 85
O43790	KRT86	keratin 86
P35527	KRT9	keratin 9
P60985	KRTDAP	keratinocyte differentiation associated protein
Q86UP2	KTN1	kinectin 1
O00515	LAD1	ladinin 1
P11279	LAMP1	lysosomal associated membrane protein 1
P13473	LAMP2	lysosomal associated membrane protein 2
Q9UQV4	LAMP3	lysosomal associated membrane protein 3
Q6IAA8	LAMTOR1	late endosomal/lysosomal adaptor, MAPK and MTOR activator 1
Q9Y2Q5	LAMTOR2	late endosomal/lysosomal adaptor, MAPK and MTOR activator 2
Q9UHA4	LAMTOR3	late endosomal/lysosomal adaptor, MAPK and MTOR activator 3
Q0VGL1	LAMTOR4	late endosomal/lysosomal adaptor, MAPK and MTOR activator 4
O43504	LAMTOR5	late endosomal/lysosomal adaptor, MAPK and MTOR activator 5
O43813	LANCL1	LanC like 1
P28838	LAP3	leucine aminopeptidase 3
Q13571	LAPTM5	lysosomal protein transmembrane 5
Q14847	LASP1	LIM and SH3 protein 1
P18428	LBP	lipopolysaccharide binding protein
Q14739	LBR	lamin B receptor
P04180	LCAT	lecithin-cholesterol acyltransferase
P06239	LCK	LCK proto-oncogene, Src family tyrosine kinase
P31025	LCN1	lipocalin 1
P80188	LCN2	lipocalin 2
P13796	LCP1	lymphocyte cytosolic protein 1
Q13094	LCP2	lymphocyte cytosolic protein 2
P00338	LDHA	lactate dehydrogenase A
P07195	LDHB	lactate dehydrogenase B
P01130	LDLR	low density lipoprotein receptor
Q969E1	LEAP2	liver enriched antimicrobial peptide 2
O14960	LECT2	leukocyte cell derived chemotaxin 2
O15243	LEPROT	leptin receptor overlapping transcript
P09382	LGALS1	galectin 1
P17931	LGALS3	galectin 3
Q08380	LGALS3BP	galectin 3 binding protein
P47929	LGALS7/LGALS7B	galectin 7
O00182	LGALS9	galectin 9
Q3ZCW2	LGALSL	galectin like
Q99538	LGMN	legumain
Q6ZUX7	LHFPL2	LHFPL tetraspan subfamily member 2
Q9Y693	LHFPL6	LHFPL tetraspan subfamily member 6
O75019	LILRA1	leukocyte immunoglobulin like receptor A1
Q8N423	LILRB2	leukocyte immunoglobulin like receptor B2
P48059	LIMS1	LIM zinc finger domain containing 1
P49257	LMAN1	lectin, mannose binding 1
Q12907	LMAN2	lectin, mannose binding 2
Q9NUN5	LMBRD1	LMBR1 domain containing 1
Q68DH5	LMBRD2	LMBR1 domain containing 2
P02545	LMNA	lamin A/C
Q9UIQ6	LNPEP	leucyl and cystinyl aminopeptidase
P23490	LORICRIN	loricrin cornified envelope precursor protein
P08519	LPA	lipoprotein(a)
Q7L5N7	LPCAT2	lysophosphatidylcholine acyltransferase 2
P06858	LPL	lipoprotein lipase
P50851	LRBA	LPS responsive beige-like anchor protein
P02750	LRG1	leucine rich alpha-2-glycoprotein 1
Q07954	LRP1	LDL receptor related protein 1
Q7Z4F1	LRP10	LDL receptor related protein 10
Q8N386	LRRC25	leucine rich repeat containing 25
Q6UY01	LRRC31	leucine rich repeat containing 31
Q14392	LRRC32	leucine rich repeat containing 32
Q8N9N7	LRRC57	leucine rich repeat containing 57
Q96AG4	LRRC59	leucine rich repeat containing 59
Q8WUT4	LRRN4	leucine rich repeat neuronal 4
Q6UWE0	LRSAM1	leucine rich repeat and sterile alpha motif containing 1
Q13449	LSAMP	limbic system associated membrane protein
Q86X29	LSR	lipolysis stimulated lipoprotein receptor
O00453	LST1	leukocyte specific transcript 1
P09960	LTA4H	leukotriene A4 hydrolase
Q15722	LTB4R	leukotriene B4 receptor
Q14766	LTBP1	latent transforming growth factor beta binding protein 1
Q14767	LTBP2	latent transforming growth factor beta binding protein 2
P02788	LTF	lactotransferrin
P51884	LUM	lumican
Q9BS40	LXN	latexin
Q14210	LY6D	lymphocyte antigen 6 family member D
O95867	LY6G6C	lymphocyte antigen 6 family member G6C
Q5SQ64	LY6G6F	lymphocyte antigen 6 family member G6F
O60449-2	LY75	lymphocyte antigen 75
P07948	LYN	LYN proto-oncogene, Src family tyrosine kinase
P07948-2	LYN	LYN proto-oncogene, Src family tyrosine kinase
O95274	LYPD3	LY6/PLAUR domain containing 3
O75608	LYPLA1	lysophospholipase 1
P61626	LYZ	lysozyme
Q8WZA0	LZIC	leucine zipper and CTNNBIP1 domain containing
P20645	M6PR	mannose-6-phosphate receptor, cation dependent
O75367	MACROH2A1	macroH2A.1 histone
Q969L2	MAL2	mal, T cell differentiation protein 2
P55145	MANF	mesencephalic astrocyte derived neurotrophic factor
P21397	MAOA	monoamine oxidase A
Q66K74	MAP1S	microtubule associated protein 1S
O95819-2	MAP4K4	mitogen-activated protein kinase kinase kinase kinase 4
P28482	MAPK1	mitogen-activated protein kinase 1
Q16539	MAPK14	mitogen-activated protein kinase 14
Q15691	MAPRE1	microtubule associated protein RP/EB family member 1
Q15555	MAPRE2	microtubule associated protein RP/EB family member 2
Q86UD3	MARCHF3	membrane associated ring-CH-type finger 3
Q5T0T0	MARCHF8	membrane associated ring-CH-type finger 8
P29966	MARCKS	myristoylated alanine rich protein kinase C substrate
P49006	MARCKSL1	MARCKS like 1
P48740	MASP1	MBL associated serine protease 1
P48740-2	MASP1	MBL associated serine protease 1
P48740-3	MASP1	MBL associated serine protease 1
O00187	MASP2	MBL associated serine protease 2
O15021	MAST4	microtubule associated serine/threonine kinase family member 4
P11226	MBL2	mannose binding lectin 2
Q68D91	MBLAC2	metallo-beta-lactamase domain containing 2
Q96N66	MBOAT7	membrane bound O-acyltransferase domain containing 7
P02686	MBP	myelin basic protein
P43121	MCAM	melanoma cell adhesion molecule
Q8IX19	MCEMP1	mast cell expressed membrane protein 1
Q7L590	MCM10	minichromosome maintenance 10 replication initiation factor
P40925	MDH1	malate dehydrogenase 1
P40926	MDH2	malate dehydrogenase 2
P48163	ME1	malic enzyme 1
Q96HR3	MED30	mediator complex subunit 30
P08582	MELTF	melanotransferrin
P08581	MET	MET proto-oncogene, receptor tyrosine kinase
Q8N3J2	METTL4	methyltransferase like 4
A1L020	MEX3A	mex-3 RNA binding family member A
P55083	MFAP4	microfibril associated protein 4
Q08431	MFGE8	milk fat globule EGF and factor V/VIII domain containing
Q9H3U5	MFSD1	major facilitator superfamily domain containing 1
Q14728	MFSD10	major facilitator superfamily domain containing 10
A6NFX1	MFSD2B	major facilitator superfamily domain containing 2B
Q8N468	MFSD4A	major facilitator superfamily domain containing 4A
O43451	MGAM	maltase-glucoamylase
Q99685	MGLL	monoglyceride lipase
P08493	MGP	matrix Gla protein
P10620	MGST1	microsomal glutathione S-transferase 1
Q99735	MGST2	microsomal glutathione S-transferase 2
Q5JRA6	MIA3	MIA SH3 domain ER export factor 3
P14174	MIF	macrophage migration inhibitory factor
Q8N5J2	MINDY1	MINDY lysine 48 deubiquitinase 1
Q8WV92	MITD1	microtubule interacting and trafficking domain containing 1
Q15049	MLC1	modulator of VRAC current 1
P08473	MME	membrane metalloendopeptidase
P50281	MMP14	matrix metallopeptidase 14
P51512	MMP16	matrix metallopeptidase 16
Q9NPA2	MMP25	matrix metallopeptidase 25
P22894	MMP8	matrix metallopeptidase 8
P14780	MMP9	matrix metallopeptidase 9
Q13201	MMRN1	multimerin 1
P51948	MNAT1	MNAT1 component of CDK activating kinase
P41218	MNDA	myeloid cell nuclear differentiation antigen
Q7L9L4	MOB1B	MOB kinase activator 1B
Q70IA8	MOB3C	MOB kinase activator 3C
O75352	MPDU1	mannose-P-dolichol utilization defect 1
O95866-2	MPIG6B	megakaryocyte and platelet inhibitory receptor G6b
O95866-3	MPIG6B	megakaryocyte and platelet inhibitory receptor G6b
P40238	MPL	MPL proto-oncogene, thrombopoietin receptor
P05164	MPO	myeloperoxidase
Q00013	MPP1	membrane palmitoylated protein 1
P25325	MPST	mercaptopyruvate sulfurtransferase
O95297	MPZL1	myelin protein zero like 1
Q9Y2R5	MRPS17	mitochondrial ribosomal protein S17
P11836	MS4A1	membrane spanning 4-domains A1
Q13421-2	MSLN	mesothelin
P26038	MSN	moesin
Q9UJ68	MSRA	methionine sulfoxide reductase A
P26927	MST1	macrophage stimulating 1
P02795	MT2A	metallothionein 2A
P11586	MTHFD1	methylenetetrahydrofolate dehydrogenase, cyclohydrolase and formyltetrahydrofolate synthetase 1
P58546	MTPN	myotrophin
O43312	MTSS1	MTSS I-BAR domain containing 1
P15941	MUC1	mucin 1, cell surface associated
Q5SSG8	MUC21	mucin 21, cell surface associated
Q9HC84	MUC5B	mucin 5B, oligomeric mucus/gel-forming
Q96DR8	MUCL1	mucin like 1
Q14764	MVP	major vault protein
Q96S97	MYADM	myeloid associated differentiation marker
Q8N699	MYCT1	MYC target 1
Q7Z406	MYH14	myosin heavy chain 14
P12883	MYH7	myosin heavy chain 7
P35579	MYH9	myosin heavy chain 9
O14950	MYL12B	myosin light chain 12B
P60660	MYL6	myosin light chain 6
P24844	MYL9	myosin light chain 9
Q15746	MYLK	myosin light chain kinase
Q92614	MYO18A	myosin XVIIIA
O00159	MYO1C	myosin IC
O94832	MYO1D	myosin ID
O00160	MYO1F	myosin IF
B0I1T2	MYO1G	myosin IG
Q9Y4I1	MYO5A	myosin VA
Q9NZM1	MYOF	myoferlin
Q15742	NAB2	NGFI-A binding protein 2
E9PAV3	NACA	nascent polypeptide associated complex subunit alpha
Q9UJ70	NAGK	N-acetylglucosamine kinase
Q8N159	NAGS	N-acetylglutamate synthase
P43490	NAMPT	nicotinamide phosphoribosyltransferase
P55209	NAP1L1	nucleosome assembly protein 1 like 1
P54920	NAPA	NSF attachment protein alpha
Q99747	NAPG	NSF attachment protein gamma
Q6XQN6	NAPRT	nicotinate phosphoribosyltransferase
O96009	NAPSA	napsin A aspartic peptidase
P13591	NCAM1	neural cell adhesion molecule 1
Q6ZVX7	NCCRP1	NCCRP1, F-box associated domain containing
P14598	NCF1	neutrophil cytosolic factor 1
Q15080	NCF4	neutrophil cytosolic factor 4
P16333	NCK1	NCK adaptor protein 1
O43639	NCK2	NCK adaptor protein 2
Q9Y2A7	NCKAP1	NCK associated protein 1
P55160	NCKAP1L	NCK associated protein 1 like
P19338	NCL	nucleolin
Q92542	NCSTN	nicastrin
Q92597	NDRG1	N-myc downstream regulated 1
Q9NVZ3	NECAP2	NECAP endocytosis associated 2
Q15223	NECTIN1	nectin cell adhesion molecule 1
Q92692	NECTIN2	nectin cell adhesion molecule 2
P46934-4	NEDD4	NEDD4 E3 ubiquitin protein ligase
Q15843	NEDD8	NEDD8 ubiquitin like modifier
Q9H3P2	NELFA	negative elongation factor complex member A
O00712	NFIB	nuclear factor I B
Q9BZQ8	NIBAN1	niban apoptosis regulator 1
Q96TA1	NIBAN2	niban apoptosis regulator 2
Q86WI3	NLRC5	NLR family CARD domain containing 5
P15531	NME1	NME/NM23 nucleoside diphosphate kinase 1
P22392-2	NME2	NME/NM23 nucleoside diphosphate kinase 2
O60361	NME2P1	NME2 pseudogene 1
Q14978	NOLC1	nucleolar and coiled-body phosphoprotein 1
P29474	NOS3	nitric oxide synthase 3
Q04721	NOTCH2	notch receptor 2
O15118	NPC1	NPC intracellular cholesterol transporter 1
P55786	NPEPPS	aminopeptidase puromycin sensitive
P06748	NPM1	nucleophosmin 1
Q9Y639	NPTN	neuroplastin
P01111	NRAS	NRAS proto-oncogene, GTPase
O43847	NRDC	nardilysin convertase
Q92686	NRGN	neurogranin
O14786	NRP1	neuropilin 1
P46459	NSF	N-ethylmaleimide sensitive factor, vesicle fusing ATPase
P21589	NT5E	5'-nucleotidase ecto
Q02818	NUCB1	nucleobindin 1
P80303	NUCB2	nucleobindin 2
Q9H1E3	NUCKS1	nuclear casein kinase and cyclin dependent kinase substrate 1
Q9UKK9	NUDT5	nudix hydrolase 5
P61970	NUTF2	nuclear transport factor 2
P29728	OAS2	2'-5'-oligoadenylate synthetase 2
Q16625	OCLN	occludin
Q8WWZ8	OIT3	oncoprotein induced transcript 3
Q9NTK5	OLA1	Obg like ATPase 1
Q96PB7	OLFM3	olfactomedin 3
Q6UX06	OLFM4	olfactomedin 4
Q96CV9	OPTN	optineurin
P02763	ORM1	orosomucoid 1
P19652	ORM2	orosomucoid 2
Q9BZF1	OSBPL8	oxysterol binding protein like 8
Q92882	OSTF1	osteoclast stimulating factor 1
Q7RTZ1	OVCH2	ovochymase 2
O95747	OXSR1	oxidative stress responsive kinase 1
P51575	P2RX1	purinergic receptor P2X 1
P47900	P2RY1	purinergic receptor P2Y1
Q9H244	P2RY12	purinergic receptor P2Y12
P07237	P4HB	prolyl 4-hydroxylase subunit beta
Q9UQ80	PA2G4	proliferation-associated 2G4
P11940	PABPC1	poly(A) binding protein cytoplasmic 1
Q9UNF0	PACSIN2	protein kinase C and casein kinase substrate in neurons 2
Q9ULC6	PADI1	peptidyl arginine deiminase 1
P43034	PAFAH1B1	platelet activating factor acetylhydrolase 1b regulatory subunit 1
P68402	PAFAH1B2	platelet activating factor acetylhydrolase 1b catalytic subunit 2
Q9NWQ8	PAG1	phosphoprotein membrane anchor with glycosphingolipid microdomains 1
P22234	PAICS	phosphoribosylaminoimidazole carboxylase and phosphoribosylaminoimidazolesuccinocarboxamide synthase
Q13177	PAK2	p21 (RAC1) activated kinase 2
Q9ULE6	PALD1	phosphatase domain containing paladin 1
Q96RD7	PANX1	pannexin 1
Q99497	PARK7	Parkinsonism associated deglycase
Q9HBI1	PARVB	parvin beta
Q15365	PCBP1	poly(rC) binding protein 1
Q15366	PCBP2	poly(rC) binding protein 2
Q08174	PCDH1	protocadherin 1
Q8N6Y1	PCDH20	protocadherin 20
O60330	PCDHGA12	protocadherin gamma subfamily A, 12
P22061	PCMT1	protein-L-isoaspartate (D-aspartate) O-methyltransferase
Q8NBP7	PCSK9	proprotein convertase subtilisin/kexin type 9
Q9UHG3	PCYOX1	prenylcysteine oxidase 1
Q9BUL8	PDCD10	programmed cell death 10
O75340	PDCD6	programmed cell death 6
Q8WUM4	PDCD6IP	programmed cell death 6 interacting protein
O76074	PDE5A	phosphodiesterase 5A
Q9GZP0	PDGFD	platelet derived growth factor D
P30101	PDIA3	protein disulfide isomerase family A member 3
P13667	PDIA4	protein disulfide isomerase family A member 4
Q14554	PDIA5	protein disulfide isomerase family A member 5
Q15084	PDIA6	protein disulfide isomerase family A member 6
O00151	PDLIM1	PDZ and LIM domain 1
Q96HC4	PDLIM5	PDZ and LIM domain 5
Q9NR12	PDLIM7	PDZ and LIM domain 7
Q5VY43	PEAR1	platelet endothelial aggregation receptor 1
P30086	PEBP1	phosphatidylethanolamine binding protein 1
P16284	PECAM1	platelet and endothelial cell adhesion molecule 1
Q9UBV8	PEF1	penta-EF-hand domain containing 1
P12955	PEPD	peptidase D
P02776	PF4	platelet factor 4
P10720	PF4V1	platelet factor 4 variant 1
P17858	PFKL	phosphofructokinase, liver type
Q01813	PFKP	phosphofructokinase, platelet
P07737	PFN1	profilin 1
P18669	PGAM1	phosphoglycerate mutase 1
P52209	PGD	phosphogluconate dehydrogenase
P00558	PGK1	phosphoglycerate kinase 1
O95336	PGLS	6-phosphogluconolactonase
Q96PD5	PGLYRP2	peptidoglycan recognition protein 2
P36871	PGM1	phosphoglucomutase 1
Q96G03	PGM2	phosphoglucomutase 2
P35232	PHB	prohibitin
Q99623	PHB2	prohibitin 2
O43175	PHGDH	phosphoglycerate dehydrogenase
Q6UXB8	PI16	peptidase inhibitor 16
Q9BTU6	PI4K2A	phosphatidylinositol 4-kinase type 2 alpha
Q8TCG2	PI4K2B	phosphatidylinositol 4-kinase type 2 beta
P42356	PI4KA	phosphatidylinositol 4-kinase alpha
Q13492	PICALM	phosphatidylinositol binding clathrin assembly protein
P01833	PIGR	polymeric immunoglobulin receptor
Q13526	PIN1	peptidylprolyl cis/trans isomerase, NIMA-interacting 1
P12273	PIP	prolactin induced protein
P48426	PIP4K2A	phosphatidylinositol-5-phosphate 4-kinase type 2 alpha
Q86T03	PIP4P1	phosphatidylinositol-4,5-bisphosphate 4-phosphatase 1
Q8N4L2	PIP4P2	phosphatidylinositol-4,5-bisphosphate 4-phosphatase 2
P48739	PITPNB	phosphatidylinositol transfer protein beta
Q86WI1	PKHD1L1	PKHD1 like 1
P14618	PKM	pyruvate kinase M1/2
Q13835-2	PKP1	plakophilin 1
Q9Y446	PKP3	plakophilin 3
P14555	PLA2G2A	phospholipase A2 group IIA
Q03405	PLAUR	plasminogen activator, urokinase receptor
Q6P4A8	PLBD1	phospholipase B domain containing 1
Q01970	PLCB3	phospholipase C beta 3
Q4KWH8	PLCH1	phospholipase C eta 1
Q8N7P1	PLD5	phospholipase D family member 5
Q15149	PLEC	plectin
P08567	PLEK	pleckstrin
Q96CS7	PLEKHB2	pleckstrin homology domain containing B2
Q9H8W4	PLEKHF2	pleckstrin homology and FYVE domain containing 2
Q8TD55	PLEKHO2	pleckstrin homology domain containing O2
P00747	PLG	plasminogen
O60240	PLIN1	perilipin 1
Q04941	PLP2	proteolipid protein 2
O14494	PLPP1	phospholipid phosphatase 1
O14495	PLPP3	phospholipid phosphatase 3
P13797	PLS3	plastin 3
O15162	PLSCR1	phospholipid scramblase 1
Q9NRY6	PLSCR3	phospholipid scramblase 3
Q9NRQ2	PLSCR4	phospholipid scramblase 4
P55058	PLTP	phospholipid transfer protein
Q9BX97	PLVAP	plasmalemma vesicle associated protein
Q6UX71	PLXDC2	plexin domain containing 2
Q9HCM2	PLXNA4	plexin A4
O15031	PLXNB2	plexin B2
Q9ULL4	PLXNB3	plexin B3
O60486	PLXNC1	plexin C1
Q9Y4D7	PLXND1	plexin D1
P00491	PNP	purine nucleoside phosphorylase
O00592	PODXL	podocalyxin like
Q8WVV4	POF1B	POF1B actin binding protein
P27169	PON1	paraoxonase 1
P16435	POR	cytochrome p450 oxidoreductase
Q15063	POSTN	periostin
P0CG38	POTEI	POTE ankyrin domain family member I
Q15181	PPA1	inorganic pyrophosphatase 1
P02775	PPBP	pro-platelet basic protein
P62937	PPIA	peptidylprolyl isomerase A
P62937-2	PPIA	peptidylprolyl isomerase A
P23284	PPIB	peptidylprolyl isomerase B
P30405	PPIF	peptidylprolyl isomerase F
O60437	PPL	periplakin
P35813	PPM1A	protein phosphatase, Mg2+/Mn2+ dependent 1A
P49593	PPM1F	protein phosphatase, Mg2+/Mn2+ dependent 1F
P62136	PPP1CA	protein phosphatase 1 catalytic subunit alpha
P62140	PPP1CB	protein phosphatase 1 catalytic subunit beta
P36873	PPP1CC	protein phosphatase 1 catalytic subunit gamma
Q6ZMI0	PPP1R21	protein phosphatase 1 regulatory subunit 21
P62714	PPP2CB	protein phosphatase 2 catalytic subunit beta
P30153	PPP2R1A	protein phosphatase 2 scaffold subunit Aalpha
Q08209	PPP3CA	protein phosphatase 3 catalytic subunit alpha
P63098	PPP3R1	protein phosphatase 3 regulatory subunit B, alpha
P42785	PRCP	prolylcarboxypeptidase
Q06830	PRDX1	peroxiredoxin 1
P32119	PRDX2	peroxiredoxin 2
P30048	PRDX3	peroxiredoxin 3
Q13162	PRDX4	peroxiredoxin 4
P30044	PRDX5	peroxiredoxin 5
P30041	PRDX6	peroxiredoxin 6
Q92954	PRG4	proteoglycan 4
Q13131	PRKAA1	protein kinase AMP-activated catalytic subunit alpha 1
P17612	PRKACA	protein kinase cAMP-activated catalytic subunit alpha
P22694	PRKACB	protein kinase cAMP-activated catalytic subunit beta
P10644	PRKAR1A	protein kinase cAMP-dependent type I regulatory subunit alpha
P13861	PRKAR2A	protein kinase cAMP-dependent type II regulatory subunit alpha
P17252	PRKCA	protein kinase C alpha
P05771	PRKCB	protein kinase C beta
Q05655	PRKCD	protein kinase C delta
P14314	PRKCSH	protein kinase C substrate 80K-H
O14744	PRMT5	protein arginine methyltransferase 5
P04156	PRNP	prion protein
P04070	PROC	protein C, inactivator of coagulation factors Va and VIIIa
Q9UNN8	PROCR	protein C receptor
P07225	PROS1	protein S
P22891	PROZ	protein Z, vitamin K dependent plasma glycoprotein
P60891	PRPS1	phosphoribosyl pyrophosphate synthetase 1
O60256	PRPSAP2	phosphoribosyl pyrophosphate synthetase associated protein 2
P07477	PRSS1	serine protease 1
P35030	PRSS3	serine protease 3
Q8NHM4	PRSS3P2	PRSS3 pseudogene 2
Q9UI38	PRSS50	serine protease 50
P24158	PRTN3	proteinase 3
P07602	PSAP	prosaposin
Q6NUJ1	PSAPL1	prosaposin like 1
P25786	PSMA1	proteasome 20S subunit alpha 1
P25787	PSMA2	proteasome 20S subunit alpha 2
P25788	PSMA3	proteasome 20S subunit alpha 3
P25789	PSMA4	proteasome 20S subunit alpha 4
P28066	PSMA5	proteasome 20S subunit alpha 5
P60900	PSMA6	proteasome 20S subunit alpha 6
O14818	PSMA7	proteasome 20S subunit alpha 7
P20618	PSMB1	proteasome 20S subunit beta 1
P40306	PSMB10	proteasome 20S subunit beta 10
P49721	PSMB2	proteasome 20S subunit beta 2
P49720	PSMB3	proteasome 20S subunit beta 3
P28070	PSMB4	proteasome 20S subunit beta 4
P28074	PSMB5	proteasome 20S subunit beta 5
P28072	PSMB6	proteasome 20S subunit beta 6
Q99436	PSMB7	proteasome 20S subunit beta 7
P62191	PSMC1	proteasome 26S subunit, ATPase 1
P62195	PSMC5	proteasome 26S subunit, ATPase 5
O00232	PSMD12	proteasome 26S subunit, non-ATPase 12
Q9UNM6	PSMD13	proteasome 26S subunit, non-ATPase 13
O00487	PSMD14	proteasome 26S subunit, non-ATPase 14
Q13200	PSMD2	proteasome 26S subunit, non-ATPase 2
O43242	PSMD3	proteasome 26S subunit, non-ATPase 3
Q15008	PSMD6	proteasome 26S subunit, non-ATPase 6
O00233	PSMD9	proteasome 26S subunit, non-ATPase 9
Q06323	PSME1	proteasome activator subunit 1
Q9UL46	PSME2	proteasome activator subunit 2
Q9H939	PSTPIP2	proline-serine-threonine phosphatase interacting protein 2
P25105	PTAFR	platelet activating factor receptor
P26599	PTBP1	polypyrimidine tract binding protein 1
P41222	PTGDS	prostaglandin D2 synthase
Q15185	PTGES3	prostaglandin E synthase 3
Q9P2B2	PTGFRN	prostaglandin F2 receptor inhibitor
Q14914	PTGR1	prostaglandin reductase 1
P23219	PTGS1	prostaglandin-endoperoxide synthase 1
Q05397	PTK2	protein tyrosine kinase 2
Q13308	PTK7	protein tyrosine kinase 7 (inactive)
Q12974	PTP4A2	protein tyrosine phosphatase 4A2
Q15257	PTPA	protein phosphatase 2 phosphatase activator
Q06124	PTPN11	protein tyrosine phosphatase non-receptor type 11
Q9H3S7	PTPN23	protein tyrosine phosphatase non-receptor type 23
P29350	PTPN6	protein tyrosine phosphatase non-receptor type 6
P18433	PTPRA	protein tyrosine phosphatase receptor type A
P23467	PTPRB	protein tyrosine phosphatase receptor type B
P08575	PTPRC	protein tyrosine phosphatase receptor type C
Q14761	PTPRCAP	protein tyrosine phosphatase receptor type C associated protein
P23469	PTPRE	protein tyrosine phosphatase receptor type E
Q12913	PTPRJ	protein tyrosine phosphatase receptor type J
P53801	PTTG1IP	PTTG1 interacting protein
P26022	PTX3	pentraxin 3
Q7Z7A4	PXK	PX domain containing serine/threonine kinase like
Q9ULZ3	PYCARD	PYD and CARD domain containing
P11216	PYGB	glycogen phosphorylase B
P20742	PZP	PZP alpha-2-macroglobulin like
O00391	QSOX1	quiescin sulfhydryl oxidase 1
P61026	RAB10	RAB10, member RAS oncogene family
Q15907	RAB11B	RAB11B, member RAS oncogene family
Q6IQ22	RAB12	RAB12, member RAS oncogene family
P51153	RAB13	RAB13, member RAS oncogene family
P61106	RAB14	RAB14, member RAS oncogene family
Q9NP72	RAB18	RAB18, member RAS oncogene family
P62820	RAB1A	RAB1A, member RAS oncogene family
Q9H0U4	RAB1B	RAB1B, member RAS oncogene family
Q9UL25	RAB21	RAB21, member RAS oncogene family
Q9UL26	RAB22A	RAB22A, member RAS oncogene family
P57735	RAB25	RAB25, member RAS oncogene family
P51159	RAB27A	RAB27A, member RAS oncogene family
O00194	RAB27B	RAB27B, member RAS oncogene family
P61019	RAB2A	RAB2A, member RAS oncogene family
Q15771	RAB30	RAB30, member RAS oncogene family
Q13636	RAB31	RAB31, member RAS oncogene family
Q13637	RAB32	RAB32, member RAS oncogene family
Q14088	RAB33A	RAB33A, member RAS oncogene family
Q15286	RAB35	RAB35, member RAS oncogene family
Q96AX2	RAB37	RAB37, member RAS oncogene family
P57729	RAB38	RAB38, member RAS oncogene family
O95716	RAB3D	RAB3D, member RAS oncogene family
P20338	RAB4A	RAB4A, member RAS oncogene family
P61018	RAB4B	RAB4B, member RAS oncogene family
P20339	RAB5A	RAB5A, member RAS oncogene family
P61020	RAB5B	RAB5B, member RAS oncogene family
P51148	RAB5C	RAB5C, member RAS oncogene family
P20340	RAB6A	RAB6A, member RAS oncogene family
Q9NRW1-2	RAB6B	RAB6B, member RAS oncogene family
P51149	RAB7A	RAB7A, member RAS oncogene family
P61006	RAB8A	RAB8A, member RAS oncogene family
Q92930	RAB8B	RAB8B, member RAS oncogene family
P51151	RAB9A	RAB9A, member RAS oncogene family
Q15276	RABEP1	rabaptin, RAB GTPase binding effector protein 1
Q5HYI8	RABL3	RAB, member of RAS oncogene family like 3
P63000	RAC1	Rac family small GTPase 1
P15153	RAC2	Rac family small GTPase 2
P63244	RACK1	receptor for activated C kinase 1
P54725	RAD23A	RAD23 homolog A, nucleotide excision repair protein
P54727	RAD23B	RAD23 homolog B, nucleotide excision repair protein
P11233	RALA	RAS like proto-oncogene A
P11234	RALB	RAS like proto-oncogene B
O60896	RAMP3	receptor activity modifying protein 3
P62826	RAN	RAN, member RAS oncogene family
P43487	RANBP1	RAN binding protein 1
P62834	RAP1A	RAP1A, member of RAS oncogene family
P61224	RAP1B	RAP1B, member of RAS oncogene family
P10114	RAP2A	RAP2A, member of RAS oncogene family
P61225	RAP2B	RAP2B, member of RAS oncogene family
Q9Y3L5	RAP2C	RAP2C, member of RAS oncogene family
Q99969	RARRES2	retinoic acid receptor responder 2
P20936	RASA1	RAS p21 protein activator 1
Q15283	RASA2	RAS p21 protein activator 2
Q14644	RASA3	RAS p21 protein activator 3
Q86YV0	RASAL3	RAS protein activator like 3
Q7LDG7	RASGRP2	RAS guanyl releasing protein 2
Q5U651	RASIP1	Ras interacting protein 1
P02753	RBP4	retinol binding protein 4
Q5TC82	RC3H1	ring finger and CCCH-type domains 1
Q9P258	RCC2	regulator of chromosome condensation 2
Q8TC12	RDH11	retinol dehydrogenase 11
P35241	RDX	radixin
O95980	RECK	reversion inducing cysteine rich protein with kazal motifs
Q00765	REEP5	receptor accessory protein 5
Q8IUW5	RELL1	RELT like 1
Q9HD89	RETN	resistin
Q8N1G1	REXO1	RNA exonuclease 1 homolog
Q8WZ73	RFFL	ring finger and FYVE like domain containing E3 ubiquitin protein ligase
Q14699	RFTN1	raftlin, lipid raft linker 1
Q9NS28	RGS18	regulator of G protein signaling 18
P49795	RGS19	regulator of G protein signaling 19
Q02094	RHAG	Rh associated glycoprotein
Q6PJF5	RHBDF2	rhomboid 5 homolog 2
P18577	RHCE/RHD	Rh blood group D antigen
Q9UBD6	RHCG	Rh family C glycoprotein
Q15382	RHEB	Ras homolog, mTORC1 binding
P61586	RHOA	ras homolog family member A
P08134	RHOC	ras homolog family member C
Q9HBH0	RHOF	ras homolog family member F, filopodia associated
P84095	RHOG	ras homolog family member G
Q7L0Q8	RHOU	ras homolog family member U
Q9Y4F9	RIPOR2	RHO family interacting cell polarization regulator 2
P12724	RNASE3	ribonuclease A family member 3
P34096	RNASE4	ribonuclease A family member 4
Q9H1E1	RNASE7	ribonuclease A family member 7
Q9Y3C5	RNF11	ring finger protein 11
O43567	RNF13	ring finger protein 13
P13489	RNH1	ribonuclease/angiogenin inhibitor 1
Q15287	RNPS1	RNA binding protein with serine rich domain 1
P10155	RO60	Ro60, Y RNA binding protein
Q13464	ROCK1	Rho associated coiled-coil containing protein kinase 1
O75116	ROCK2	Rho associated coiled-coil containing protein kinase 2
Q01974	ROR2	receptor tyrosine kinase like orphan receptor 2
O75695	RP2	RP2 activator of ARL3 GTPase
P49247	RPIA	ribose 5-phosphate isomerase A
P62906	RPL10A	ribosomal protein L10a
P62913	RPL11	ribosomal protein L11
P30050	RPL12	ribosomal protein L12
P26373	RPL13	ribosomal protein L13
P40429	RPL13A	ribosomal protein L13a
P61313	RPL15	ribosomal protein L15
P18621	RPL17	ribosomal protein L17
P84098	RPL19	ribosomal protein L19
P35268	RPL22	ribosomal protein L22
P62829	RPL23	ribosomal protein L23
P62750	RPL23A	ribosomal protein L23a
P83731	RPL24	ribosomal protein L24
P61254	RPL26	ribosomal protein L26
P61353	RPL27	ribosomal protein L27
P46776	RPL27A	ribosomal protein L27a
P46779	RPL28	ribosomal protein L28
P39023	RPL3	ribosomal protein L3
P62899	RPL31	ribosomal protein L31
P49207	RPL34	ribosomal protein L34
P36578	RPL4	ribosomal protein L4
P46777	RPL5	ribosomal protein L5
Q02878	RPL6	ribosomal protein L6
P18124	RPL7	ribosomal protein L7
P62424	RPL7A	ribosomal protein L7a
P62917	RPL8	ribosomal protein L8
P32969	RPL9	ribosomal protein L9
P05388	RPLP0	ribosomal protein lateral stalk subunit P0
P05387	RPLP2	ribosomal protein lateral stalk subunit P2
P04843	RPN1	ribophorin I
P04844	RPN2	ribophorin II
P46783	RPS10	ribosomal protein S10
P62280	RPS11	ribosomal protein S11
P62277	RPS13	ribosomal protein S13
P62263	RPS14	ribosomal protein S14
P62244	RPS15A	ribosomal protein S15a
P62249	RPS16	ribosomal protein S16
P62269	RPS18	ribosomal protein S18
P39019	RPS19	ribosomal protein S19
P15880	RPS2	ribosomal protein S2
P63220	RPS21	ribosomal protein S21
P62266	RPS23	ribosomal protein S23
P62847	RPS24	ribosomal protein S24
P62851	RPS25	ribosomal protein S25
P42677	RPS27	ribosomal protein S27
P62857	RPS28	ribosomal protein S28
P23396	RPS3	ribosomal protein S3
P61247	RPS3A	ribosomal protein S3A
P62701	RPS4X	ribosomal protein S4 X-linked
P46782	RPS5	ribosomal protein S5
P62753	RPS6	ribosomal protein S6
P62081	RPS7	ribosomal protein S7
P62241	RPS8	ribosomal protein S8
P46781	RPS9	ribosomal protein S9
P08865	RPSA	ribosomal protein SA
Q6XPR3	RPTN	repetin
P10301	RRAS	RAS related
P62070	RRAS2	RAS related 2
Q15404	RSU1	Ras suppressor protein 1
O75298	RTN2	reticulon 2
O95197-3	RTN3	reticulon 3
Q9NQC3-2	RTN4	reticulon 4
Q9NQC3-3	RTN4	reticulon 4
Q9Y224	RTRAF	RNA transcription, translation and transport factor
Q96T51	RUFY1	RUN and FYVE domain containing 1
Q9Y265	RUVBL1	RuvB like AAA ATPase 1
P60903	S100A10	S100 calcium binding protein A10
P31949	S100A11	S100 calcium binding protein A11
P80511	S100A12	S100 calcium binding protein A12
Q99584	S100A13	S100 calcium binding protein A13
Q9HCY8	S100A14	S100 calcium binding protein A14
Q96FQ6	S100A16	S100 calcium binding protein A16
P29034	S100A2	S100 calcium binding protein A2
P26447	S100A4	S100 calcium binding protein A4
P06703	S100A6	S100 calcium binding protein A6
P31151	S100A7	S100 calcium binding protein A7
Q86SG5	S100A7A	S100 calcium binding protein A7A
P05109	S100A8	S100 calcium binding protein A8
P06702	S100A9	S100 calcium binding protein A9
P25815	S100P	S100 calcium binding protein P
P0DJI8	SAA1	serum amyloid A1
P0DJI9	SAA2	serum amyloid A2
P35542	SAA4	serum amyloid A4, constitutive
Q9NTJ5	SACM1L	SAC1 like phosphatidylinositide phosphatase
Q9NR31	SAR1A	secretion associated Ras related GTPase 1A
Q9Y6B6	SAR1B	secretion associated Ras related GTPase 1B
P49591	SARS1	seryl-tRNA synthetase 1
Q9Y3A5	SBDS	SBDS ribosome maturation factor
Q6UWP8	SBSN	suprabasin
Q6UWP8-2	SBSN	suprabasin
Q99590	SCAF11	SR-related CTD associated factor 11
O15126	SCAMP1	secretory carrier membrane protein 1
O15127	SCAMP2	secretory carrier membrane protein 2
O14828	SCAMP3	secretory carrier membrane protein 3
Q969E2	SCAMP4	secretory carrier membrane protein 4
Q14108	SCARB2	scavenger receptor class B member 2
Q14162	SCARF1	scavenger receptor class F member 1
Q8NBX0	SCCPDH	saccharopine dehydrogenase (putative)
O95171	SCEL	sciellin
Q8WVM8	SCFD1	sec1 family domain containing 1
O95969	SCGB1D2	secretoglobin family 1D member 2
Q96QR1	SCGB3A1	secretoglobin family 3A member 1
Q96PL1	SCGB3A2	secretoglobin family 3A member 2
P22307	SCP2	sterol carrier protein 2
Q9HB40	SCPEP1	serine carboxypeptidase 1
P31431	SDC4	syndecan 4
O00560-2	SDCBP	syndecan binding protein
O00560-3	SDCBP	syndecan binding protein
Q9H190	SDCBP2	syndecan binding protein 2
Q8N3Y7	SDR16C5	short chain dehydrogenase/reductase family 16C member 5
Q8NEX9	SDR9C7	short chain dehydrogenase/reductase family 9C member 7
P67812	SEC11A	SEC11 homolog A, signal peptidase complex subunit
O75396	SEC22B	SEC22 homolog B, vesicle trafficking protein
Q15436	SEC23A	SEC23 homolog A, COPII coat complex component
Q15437	SEC23B	SEC23 homolog B, COPII coat complex component
P53992	SEC24C	SEC24 homolog C, COPII coat complex component
P60059	SEC61G	SEC61 translocon subunit gamma
Q13228	SELENBP1	selenium binding protein 1
P49908	SELENOP	selenoprotein P
P14151	SELL	selectin L
P16109	SELP	selectin P
Q14242	SELPLG	selectin P ligand
O75326	SEMA7A	semaphorin 7A (John Milton Hagen blood group)
Q9NVA2	SEPTIN11	septin 11
Q15019	SEPTIN2	septin 2
Q16181	SEPTIN7	septin 7
Q9UHD8	SEPTIN9	septin 9
Q8NC51	SERBP1	SERPINE1 mRNA binding protein 1
Q9NRX5	SERINC1	serine incorporator 1
Q13530	SERINC3	serine incorporator 3
Q86VE9	SERINC5	serine incorporator 5
P01009	SERPINA1	serpin family A member 1
Q9UK55	SERPINA10	serpin family A member 10
Q8IW75	SERPINA12	serpin family A member 12
P01011	SERPINA3	serpin family A member 3
P29622	SERPINA4	serpin family A member 4
P05154	SERPINA5	serpin family A member 5
P08185	SERPINA6	serpin family A member 6
P05543	SERPINA7	serpin family A member 7
P30740	SERPINB1	serpin family B member 1
Q96P63	SERPINB12	serpin family B member 12
Q9UIV8	SERPINB13	serpin family B member 13
P05120	SERPINB2	serpin family B member 2
P29508	SERPINB3	serpin family B member 3
P48594	SERPINB4	serpin family B member 4
P36952	SERPINB5	serpin family B member 5
P35237	SERPINB6	serpin family B member 6
O75635	SERPINB7	serpin family B member 7
P50452	SERPINB8	serpin family B member 8
P50453	SERPINB9	serpin family B member 9
P01008	SERPINC1	serpin family C member 1
P05546	SERPIND1	serpin family D member 1
P36955	SERPINF1	serpin family F member 1
P08697	SERPINF2	serpin family F member 2
P05155	SERPING1	serpin family G member 1
Q01105	SET	SET nuclear proto-oncogene
P31947	SFN	stratifin
P23246	SFPQ	splicing factor proline and glutamine rich
O95562	SFT2D2	SFT2 domain containing 2
Q8IWL1	SFTPA2	surfactant protein A2
P07988	SFTPB	surfactant protein B
P11686-2	SFTPC	surfactant protein C
O60880	SH2D1A	SH2 domain containing 1A
O75368	SH3BGRL	SH3 domain binding glutamate rich protein like
Q9UJC5	SH3BGRL2	SH3 domain binding glutamate rich protein like 2
Q9H299	SH3BGRL3	SH3 domain binding glutamate rich protein like 3
Q9NR46	SH3GLB2	SH3 domain containing GRB2 like, endophilin B2
Q9Y566	SHANK1	SH3 and multiple ankyrin repeat domains 1
Q9BYB0	SHANK3	SH3 and multiple ankyrin repeat domains 3
P04278	SHBG	sex hormone binding globulin
Q96DD7	SHISA4	shisa family member 4
Q9HAT2	SIAE	sialic acid acetylesterase
Q9NXL6	SIDT1	SID1 transmembrane family member 1
Q8NBJ9	SIDT2	SID1 transmembrane family member 2
O15389	SIGLEC5	sialic acid binding Ig like lectin 5
Q9Y336	SIGLEC9	sialic acid binding Ig like lectin 9
P78324	SIRPA	signal regulatory protein alpha
Q5TFQ8	SIRPB1	signal regulatory protein beta 1
Q9Y3P8	SIT1	signaling threshold regulating transmembrane adaptor 1
Q86WV1	SKAP1	src kinase associated phosphoprotein 1
O75563	SKAP2	src kinase associated phosphoprotein 2
P63208	SKP1	S-phase kinase associated protein 1
Q96DU3	SLAMF6	SLAM family member 6
P49281-2	SLC11A2	solute carrier family 11 member 2
P55011	SLC12A2	solute carrier family 12 member 2
Q9UP95	SLC12A4	solute carrier family 12 member 4
Q9UHW9	SLC12A6	solute carrier family 12 member 6
Q9Y666	SLC12A7	solute carrier family 12 member 7
Q9BXP2	SLC12A9	solute carrier family 12 member 9
Q13336-2	SLC14A1	solute carrier family 14 member 1 (Kidd blood group)
Q8N697	SLC15A4	solute carrier family 15 member 4
P53985	SLC16A1	solute carrier family 16 member 1
O15427	SLC16A3	solute carrier family 16 member 3
O60669	SLC16A7	solute carrier family 16 member 7
Q9NRA2	SLC17A5	solute carrier family 17 member 5
Q05940	SLC18A2	solute carrier family 18 member A2
Q6NT16	SLC18B1	solute carrier family 18 member B1
P41440	SLC19A1	solute carrier family 19 member 1
P43007	SLC1A4	solute carrier family 1 member 4
Q15758	SLC1A5	solute carrier family 1 member 5
Q86VW1	SLC22A16	solute carrier family 22 member 16
Q00325	SLC25A3	solute carrier family 25 member 3
P05141	SLC25A5	solute carrier family 25 member 5
P12236	SLC25A6	solute carrier family 25 member 6
Q99808	SLC29A1	solute carrier family 29 member 1 (Augustine blood group)
P11166	SLC2A1	solute carrier family 2 member 1
Q8TDB8	SLC2A14	solute carrier family 2 member 14
P11169	SLC2A3	solute carrier family 2 member 3
P14672	SLC2A4	solute carrier family 2 member 4
Q9Y6M5	SLC30A1	solute carrier family 30 member 1
O15431	SLC31A1	solute carrier family 31 member 1
O95436	SLC34A2	solute carrier family 34 member 2
O95436-2	SLC34A2	solute carrier family 34 member 2
Q5M8T2	SLC35D3	solute carrier family 35 member D3
Q7Z2H8	SLC36A1	solute carrier family 36 member 1
P57057	SLC37A1	solute carrier family 37 member 1
Q8WUX1	SLC38A5	solute carrier family 38 member 5
Q9BRY0	SLC39A3	solute carrier family 39 member 3
Q9C0K1	SLC39A8	solute carrier family 39 member 8
P08195	SLC3A2	solute carrier family 3 member 2
Q9NP59	SLC40A1	solute carrier family 40 member 1
O75387	SLC43A1	solute carrier family 43 member 1
Q8NBI5	SLC43A3	solute carrier family 43 member 3
Q8WWI5	SLC44A1	solute carrier family 44 member 1
Q8IWA5-3	SLC44A2	solute carrier family 44 member 2
Q53GD3	SLC44A4	solute carrier family 44 member 4
P02730	SLC4A1	solute carrier family 4 member 1 (Diego blood group)
Q695T7	SLC6A19	solute carrier family 6 member 19
P31645	SLC6A4	solute carrier family 6 member 4
P31641	SLC6A6	solute carrier family 6 member 6
P48029	SLC6A8	solute carrier family 6 member 8
P48067	SLC6A9	solute carrier family 6 member 9
P30825	SLC7A1	solute carrier family 7 member 1
Q01650	SLC7A5	solute carrier family 7 member 5
P19634	SLC9A1	solute carrier family 9 member A1
O14745	SLC9A3R1	SLC9A3 regulator 1
[truncated: 390 more rows]
