# Supplementary material for: Subset binding enables detection of multimodal patient subgroup patterns and drug target discovery in idiopathic pulmonary fibrosis
Source: Brief Bioinform. 2026 Apr 14;27(2):bbag153. doi: 10.1093/bib/bbag153 (PMC13076932; doi:10.1093/bib/bbag153)
Supplement: Supplementary_material_bbag153 [file supplementary_material_bbag153.zip › SupplementaryTable1_revise.xlsx]

## Sheet: Sheet1
Supplementary Table1
items from Medical records	items from Blood Test Values	items from CT-imaging interpretation, example
gender	WBC (white blood cell count)	air trapping:p:Lower lobe | Bilateral lungs
age	RBC (red blood cell count)	air trapping:n:Lower lobe | Bilateral lungs
PS	Hb (hemoglobin)	air trapping:s:Lower lobe | Bilateral lungs
dyspnea on exertion	Ht (hematocrit)	crazy-paving pattern:p:Lower lobe | Bilateral lungs | Dorsal
MRC(mMRC)	MCV	crazy-paving pattern:n:Lower lobe | Bilateral lungs | Dorsal
coughing	MCH	crazy-paving pattern:s:Lower lobe | Bilateral lungs | Dorsal
Sputum	MCHC	fluid:p:Lower lobe | Left lung
fever	RDW-SD	fluid:n:Lower lobe | Left lung
weight loss	PLT (platelet count)	fluid:s:Lower lobe | Left lung
shortness of breath	Neutrophils (analyser method)	mild stenosis, calc:p:5
heartburn	Lymphocytes (analyser method)	mild stenosis, calc:n:5
smoking history (EX)	Monocytes (analyser method)	mild stenosis, calc:s:5
smoking history (N)	Eosinophils (analyser method)	mild-moderate stenosis, calc:p:1
smoking history (C)	Basophils (analyser method)	mild-moderate stenosis, calc:n:1
loss of appetite	Neutrophil count	mild-moderate stenosis, calc:s:1
Total CAT	reticulocyte	moderate stenosis:p:4PD
Total ACT	erythrocyte morphology-codocyte	moderate stenosis:n:4PD
Heart murmur	erythrocyte morphology- haemagglutination	moderate stenosis:s:4PD
breath sounds	erythrocyte morphology-poikilocyte	moderate-severe stenosis:p:Dx9
finecrackle	erythrocyte morphology-Howell-Jolly body	moderate-severe stenosis:n:Dx9
coarsecrackle	erythrocyte morphology-none	moderate-severe stenosis:s:Dx9
rhonchi	erythrocyte morphology-Leptocyte	pure GGN:p:S1|Left lung
wheeze	erythrocyte morphology- anisocytosis	pure GGN:n:S1|Left lung
clubbed finger	erythrocyte morphology-Rouleaux formation	pure GGN:s:S1|Left lung
SpO2	T (CD3)	pure GGO:p:S8|Lower lobe | Left lung
With or without O2	B (CD19)	pure GGO:n:S8|Lower lobe | Left lung
BP_Systolic	TH/I (CD4)	pure GGO:s:S8|Lower lobe | Left lung
BP_Diastolic	TS/C (CD8)	reversed halo sign:p:Lower lobe | Inner | Right lung
HR	blood sedimentation rate 1hr value	reversed halo sign:n:Lower lobe | Inner | Right lung
CX-P exacerbation	blood sedimentation rate 2hr value	reversed halo sign:s:Lower lobe | Inner | Right lung
CT exacerbation	PT-%	Reactive lymph nodes:p:Lymph nodes | mediastinum
FVC	PT-INR	Reactive lymph nodes:n:Lymph nodes | mediastinum
%FVC	PT-%(Urgent)	Reactive lymph nodes:s:Lymph nodes | mediastinum
FEV1	PT-INR(Urgent)	Right pneumothorax:p:
FEV1% (%)	APTT	Right pneumothorax:n:
DLCO	APTT(Emergency)	Right pneumothorax:s:
DLCO%	Fib	fine reticular shadow:p:Lower lobe | Left lung
Pirespa	FDP(D-dimmer)	fine reticular shadow:n:Lower lobe | Left lung
Ofev	Emergency FDP(DD)	fine reticular shadow:s:Lower lobe | Left lung
LAMA	Total FDP	consolidation:p:S10|left lung
LABA	Total FDP(Emergency)	consolidation:n:S10|left lung
ICS	Fib(Emergency)	consolidation:s:S10|left lung
Xanthine Derivatives	α1AT	traction bronchiectasis:p:Lower | Lower lung field | Bilateral lungs | Pleura
macrolide	Na (sodium)	traction bronchiectasis:n:Lower | Lower lung field | Bilateral lungs | Pleura
Antiallergic	K (potassium)	traction bronchiectasis:s:Lower | Lower lung field | Bilateral lungs | Pleura
LTRA	Cl(Chlor)	nodular shadow:p:S2|Right lung | Surrounding | Peripheral | Airway
Antihistamine	UN (urea nitrogen)	nodular shadow:n:S2|Right lung | Surrounding | Peripheral | Airway
Anti-allergic drug Others	UA (uric acid)	nodular shadow:s:S2|Right lung | Surrounding | Peripheral | Airway
H2blocker	creatinine	Trabecular Shadow:p:Lower lobe | Bilateral lungs
PPI	eGFRcreat	Trabecular Shadow:n:Lower lobe | Bilateral lungs
steroid	Ca (calcium)	Trabecular Shadow:s:Lower lobe | Bilateral lungs
Immunosuppressants	IP (inorganic phosphorus)	nodular shadow:p:S10|Lower lobe | Right lung
DMARDs	Mg(magnesium)	nodular shadow:n:S10|Lower lobe | Right lung
Biologics	AST(GOT)	nodular shadow:s:S10|Lower lobe | Right lung
	ALT (GPT)	reticular shadow:p:Lower lung field | Bilateral lungs
	γGT (γGTP)	reticular shadow:n:Lower lung field | Bilateral lungs
	ALP	reticular shadow:s:Lower lung field | Bilateral lungs
	LD(LDH)	linear opacity:p:Upper lobe | Left lung
	LAP	linear opacity:n:Upper lobe | Left lung
	ChE (cholinesterase)	linear opacity:s:Upper lobe | Left lung
	CK(CPK)	pleural thickening:p:Bilateral lungs | apex
	ALD	pleural thickening :n:Bilateral lungs | apex
	AMY (amylase)	pleural thickening :s:Bilateral lungs | apex
	LIP (lipase)	honeycombing:p:Lower lobe | Bilateral lungs | Bottom
	T-Cho (total cholesterol)	honeycombing:n:Lower lobe | Bilateral lungs | Bottom
	TG (triglycerides)	honeycombing:s:Lower lobe | Bilateral lungs | Bottom
	FFA (free fatty acids)	ground glass opacity:p:Bilateral lungs | Lung field
	T-Bil	ground glass opacity:n:Bilateral lungs | Lung field
	D-Bil	ground glass opacity:s:Bilateral lungs | Lung field
	I-Bil
	glucose
	HDL cholesterol
	LDL Cholesterol
	LDL-C/HDL-C
	Lp(a)
	CRP
	Lactic acid
	Serum amyloid A protein
	TP (total protein)
	Alb (albumin)
	IgG
	IgA
	IgM
	IgG4
	C3
	C4
	RF
	Matrix metalloproteinase-3
	ferritin
	HbA1c(NGSP)
	Blood Hb
	Blood pH
	Blood PCO2
	Blood PO2
	Blood HCO3
	Blood ABE
	Blood SO2
	Angiotransferase
	BNP
	CA19-9
	Elastase 1
	CA125
	NSE
	CEA
	SCC
	CA15-3
	AFP
	PSA
	PIVKA-II
	DUPAN-2
	AFP-L fraction
	cytokeratin 19 fragment
	SLX
	STN
	Pro-GRP
	NT-proBNP
	ANAQL
	ANAQT
	HOMOGENEOUS
	SPECKLED
	NUCLEOLAR
	PERIPHERAL
	DISCRETE SP_
	CYTOPLASMIC
	OTHER
	Syphilis RPR Qualitative
	Syphilis TP Antibody Qualitative
	HBs antigen qualitative
	HBs-AGQT
	HBs antibody Qualitative
	HBs-ABQT
	HCV antibody Qualitative
	HCV-ABIN
	MYCOP-AB
	sIL-2R
	β-D-Glucan
	Endotoxin
	cryptococcosis in blood
	Aspergillus antigen EIA
	KL-6
	Serum complement tite
	Anti-DNA Antibodies
	Anti-RNP Antibody
	Anti-Sm antibodies
	Anti-SS-A antibody
	Anti SS-B antibody
	Anti-Jo-1 antibody
	Anti-Scl-70 antibody
	IgE
	Anti-centromere antibodies
	Anti-centromere antibody INDEX
	Anti-ARS antibodies
	Aspergillus
	TARC determination in blood
	Rheumatoid factor IgG
	ACL-β2GPI
	Anti-cardiolipin antibody
	C-ANCA
	P-ANCA
	Anti-galactose-deficient IgG antibody
	lung Surfactant Proteins D
	Immune complex C1q
	cryoglobulin qualitative
	Anti-CCP antibody
	Anti-RNA polymerase III antibody
	Trichosporon Asahi antibodies
	Trichosporon antibody determination
	House dust II (MAST-36)
	Dermatophagoides farinae (MAST-36)
	Ragweed mixture I (MAST)
	Mugwort (MAST-36)
	Cedar (MAST-36)
	Candida (MAST-36)
	Chamogoya (MAST36)
	Hinoki (MAST36)
	Alder tree (MAST36)
	Japanese white birch (MAST33)
